# Supplementary material for: Effect of Wood Biomass Ash Storage on the Properties of Cement Composites
Source: Materials (Basel). 2021 Mar 26;14(7):1632. doi: 10.3390/ma14071632 (PMC8036677; doi:10.3390/ma14071632)
Supplement: Supplementary file 1 [file materials-14-01632-s001.xls]

## Sheet: TGA
Initial state					7 days					28 days						3 months						6 moths						1 year						Initial state						7 days					28 days
WBA1					WBA1					WBA1						WBA1						WBA1						WBA1						WBA2					12 CKTL 238/17 Analysis Date	WBA2					WBA2
Furnace Temperature(data)	Weight(data)	100 - Weight Loss(data)	1st Derivative(data)		Furnace Temperature(data)	Weight(data)	100 - Weight Loss(data)	1st Derivative(data)		Furnace Temperature(data)	Weight(data)	100 - Weight Loss(data)	1st Derivative(data)			Furnace Temperature(data)	Weight(data)	100 - Weight Loss(data)	1st Derivative(data)			Furnace Temperature(data)	Weight(data)	100 - Weight Loss(data)	1st Derivative(data)			Furnace Temperature(data)	Weight(data)	100 - Weight Loss(data)	1st Derivative(data)			Furnace Temperature(data)	Weight(data)	100 - Weight Loss(data)	1st Derivative(data)		Furnace Temperature(data)	Weight(data)	100 - Weight Loss(data)	1st Derivative(data)			Furnace Temperature(data)	Weight(data)	100 - Weight Loss(data)	1st Derivative(data)
24.4123	1.00297	100.135	-0.0197147		19.2698	1.00414	100.184	-0.0138335		22.3266	1.0012	100	0			23.9339	1.00017	100	0			25.5303	1.00525	100.525	-0.0379433			24.8062	0.596149	100.165	-0.0398124			24.4092	0.999973	100.245	-0.071139		19.7837	1.00447	100.197	-0.0286855			22.6166	1.00138	100	0
24.5495	1.00307	100.144	-0.00278716		22.4381	1.00354	100.124	0.0163359		22.6212	1.00659	100.539	-0.0433315			24.3883	1.00409	100.392	-0.026322			25.5073	1.00479	100.479	0.0127246			24.9046	0.596097	100.157	0.00292222			24.9884	1.0001	100.258	-0.00381315		23.5015	1.00414	100.164	0.00875218			22.6564	1.00635	100.495	-0.0792601
26.3244	1.00333	100.171	-0.00788418		26.3182	1.00338	100.108	0.00403594		23.5949	1.00686	100.566	-0.007248			24.5554	1.00374	100.356	0.00979289			26.8767	1.00496	100.496	-0.00472225			26.0556	0.596267	100.185	-0.00973403			27.3045	1.0001	100.258	0.000163335		27.3162	1.00399	100.149	0.00420504			24.1787	1.00705	100.565	-0.0192985
29.2747	1.00261	100.098	0.0215454		30.1674	1.00339	100.108	-2.44982e-05		26.5894	1.00653	100.532	0.00902223			26.5112	1.0037	100.352	0.00114843			29.8028	1.00463	100.463	0.00939051			28.2896	0.596397	100.207	-0.00729921			30.3457	0.999217	100.17	0.0271392		31.1583	1.00403	100.153	-0.0011718			27.4793	1.00625	100.486	0.0212182
32.6028	1.00275	100.112	-0.00419131		33.7882	1.00304	100.074	0.00905803		30.1103	1.00645	100.525	0.00191265			29.797	1.00347	100.329	0.00612446			33.282	1.00452	100.452	0.00324079			31.0856	0.59613	100.162	0.0154552			33.6153	0.9995	100.198	-0.00849693		34.4554	1.00354	100.104	0.01309			31.1173	1.00598	100.459	0.00723529
35.0897	1.00236	100.073	0.0116102		35.4262	1.00328	100.097	-0.00641006		33.7868	1.00609	100.489	0.00988587			33.1578	1.00375	100.358	-0.0079207			35.4987	1.00399	100.399	0.015331			33.9866	0.596175	100.17	-0.00254266			35.5559	0.999326	100.181	0.00527057		35.6521	1.00393	100.143	-0.0105574			34.6271	1.00608	100.469	-0.00253305
36.0632	1.00273	100.11	-0.0111818		36.0387	1.00293	100.063	0.00923025		35.7772	1.00572	100.451	0.00983386			35.5715	1.00332	100.314	0.0120052			36.1324	1.00341	100.341	0.0161591			35.6253	0.595803	100.107	0.0211846			36.1036	0.999759	100.224	-0.0128732		36.0715	1.0034	100.09	0.0145925			35.9909	1.00543	100.404	0.0180325
36.061	1.00239	100.077	0.0097617		35.9759	1.00304	100.074	-0.0029846		36.0969	1.00573	100.453	-0.000435766			36.1992	1.00318	100.301	0.00366252			36.0356	1.00342	100.342	-0.00022024			36.1235	0.596074	100.153	-0.0150664			36.0082	0.999224	100.17	0.0155416		35.9375	1.00341	100.091	-0.000305502			36.133	1.0058	100.441	-0.0104574
35.9373	1.00239	100.077	-1.58997e-05		35.834	1.00309	100.079	-0.00139841		35.9807	1.00579	100.458	-0.00142367			36.0394	1.00354	100.337	-0.00998963			35.8496	1.00292	100.292	0.0140174			36.0404	0.596031	100.146	0.00245962			35.846	0.999326	100.181	-0.00298334		35.7635	1.00371	100.121	-0.00839183			35.9109	1.00538	100.399	0.0109539
35.709	1.00219	100.057	0.00586514		35.6584	1.00259	100.029	0.0136349		35.7933	1.00534	100.413	0.0120435			35.8216	1.0031	100.292	0.0126557			35.6502	1.00287	100.287	0.00139233			35.8807	0.595682	100.087	0.01915			35.637	0.999478	100.196	-0.00445915		35.62	1.00346	100.096	0.00676196			35.7408	1.00545	100.406	-0.00200177
35.6454	1.00234	100.071	-0.00426541		35.5058	1.00299	100.069	-0.0107922		35.5861	1.00554	100.433	-0.00552579			35.6557	1.00314	100.297	-0.00130467			35.5154	1.00357	100.357	-0.0202909			35.7626	0.596632	100.246	-0.0541043			35.622	0.999573	100.205	-0.00280957		35.4615	1.00361	100.111	-0.00403189			35.5083	1.00561	100.421	-0.00415218
35.4988	1.00309	100.147	-0.0215024		35.4012	1.00289	100.059	0.00266521		35.428	1.00579	100.458	-0.00658784			35.5366	1.00265	100.247	0.0133082			35.4071	1.00342	100.342	0.00414094			35.6089	0.596884	100.289	-0.0141957			35.3815	0.99993	100.241	-0.0102221		35.3781	1.00356	100.106	0.00134551			35.4106	1.0057	100.431	-0.00258299
35.3663	1.00234	100.072	0.0223099		35.2923	1.00289	100.059	-1.76056e-05		35.3478	1.00584	100.463	-0.00136977			35.4642	1.00259	100.242	0.00150623			35.3648	1.00326	100.326	0.00452815			35.4748	0.596883	100.289	4.0981e-05			35.2977	0.999026	100.151	0.0273116		35.281	1.00351	100.101	0.00131621			35.3536	1.00595	100.456	-0.00686459
35.2866	1.00239	100.077	-0.00143745		35.2394	1.00289	100.059	5.83907e-06		35.2796	1.00564	100.443	0.00542074			35.3194	1.00209	100.192	0.0136635			35.2855	1.00337	100.337	-0.00289089			35.4311	0.596581	100.238	0.0174167			35.2322	0.999026	100.15	4.42972e-06		35.2405	1.00346	100.096	0.00139849			35.2607	1.00555	100.416	0.0107517
35.2357	1.00174	100.012	0.0189041		35.1505	1.00249	100.019	0.0108153		35.1901	1.00594	100.473	-0.00800889			35.2807	1.00159	100.142	0.0143873			35.1944	1.00277	100.277	0.0171926			35.3813	0.596629	100.246	-0.00265074			35.1779	0.998726	100.12	0.00879971		35.1906	1.00321	100.071	0.00662708			35.1975	1.00595	100.456	-0.0105539
35.1698	1.00229	100.067	-0.0163463		35.129	1.00314	100.084	-0.0176446		35.1328	1.00544	100.423	0.0131865			35.3097	1.00209	100.192	-0.0141082			35.1567	1.00302	100.302	-0.0069015			35.295	0.596531	100.229	0.00547206			35.1424	0.999077	100.156	-0.0101813		35.1296	1.00331	100.081	-0.0026981			35.1748	1.00535	100.396	0.0162824
35.1447	1.00224	100.062	0.00140541		35.1176	1.00304	100.074	0.00279258		35.1424	1.00554	100.433	-0.00271115			35.2869	1.00244	100.227	-0.00963718			35.1056	1.00277	100.277	0.00695641			35.2511	0.597231	100.347	-0.0407937			35.1141	0.999176	100.166	-0.00286426		35.0912	1.00338	100.088	-0.0021401			35.1419	1.0053	100.391	0.00136467
35.0864	1.00199	100.037	0.00715219		35.0866	1.00249	100.019	0.014951		35.1373	1.00549	100.428	0.00140597			35.1903	1.00194	100.177	0.013801			35.1143	1.00309	100.309	-0.00921942			35.2128	0.596982	100.305	0.0137051			35.1174	0.999175	100.165	3.34206e-05		35.0743	1.00301	100.051	0.0101509			35.1328	1.0056	100.421	-0.00821718
35.113	1.00234	100.072	-0.01024		35.0352	1.00274	100.044	-0.00700868		35.0852	1.00569	100.448	-0.0054108			35.2205	1.00244	100.227	-0.0137493			35.0717	1.00307	100.307	0.00069964			35.1396	0.597433	100.381	-0.0261413			35.0277	0.999227	100.171	-0.00153982		35.0586	1.00336	100.086	-0.00981937			35.0882	1.0057	100.431	-0.00267898
35.1506	1.00299	100.136	-0.0190242		35.0445	1.00264	100.034	0.00275653		35.1193	1.00554	100.433	0.00391432			35.0491	1.00234	100.217	0.00264327			35.0454	1.00277	100.277	0.00884619			35.151	0.597229	100.347	0.0111128			35.1372	1.00017	100.265	-0.0277457		35.0789	1.00301	100.051	0.00937657			35.0939	1.00525	100.386	0.0115721
35.0074	1.0029	100.127	0.0027973		35.0187	1.00289	100.059	-0.00668123		35.1125	1.00569	100.448	-0.0039026			35.0645	1.00314	100.297	-0.0223772			35.0584	1.00277	100.277	-3.68235e-05			35.1033	0.597281	100.355	-0.00296362			35.0819	1.00028	100.276	-0.00308805		35.0409	1.00336	100.086	-0.00947447			35.0491	1.00555	100.416	-0.00797741
35.0046	1.00269	100.107	0.00607944		35.051	1.00279	100.049	0.00273193		35.0308	1.00559	100.438	0.00257614			35.0134	1.00275	100.257	0.0107758			35.0694	1.00271	100.271	0.00149103			35.0078	0.596884	100.289	0.0223336			35.0308	0.999926	100.241	0.010334		35.0229	1.00316	100.066	0.00534276			35.0094	1.00525	100.386	0.00795659
35.0561	1.00274	100.112	-0.00137128		35.0339	1.00249	100.019	0.00805095		35.0028	1.00574	100.453	-0.00400828			35.11	1.00249	100.232	0.00691579			35.0632	1.00261	100.261	0.00293374			35.0321	0.597131	100.33	-0.0143534			35.0235	0.999777	100.226	0.00428992		35.0136	1.00306	100.056	0.00266212			35.0141	1.00544	100.405	-0.00501065
35.0763	1.00234	100.072	0.0118601		35.0494	1.00269	100.039	-0.00537252		35.0134	1.00549	100.428	0.006679			35.0795	1.00229	100.212	0.0053292			35.0148	1.00327	100.327	-0.0186195			35.088	0.597431	100.381	-0.0172094			35.0541	0.999274	100.175	0.0148918		35.0362	1.00336	100.086	-0.00820873			35.0063	1.0054	100.401	0.000991053
35.0367	1.00189	100.027	0.0133612		35.0018	1.00269	100.039	-1.8506e-05		35.0072	1.00529	100.408	0.00549577			35.0499	1.00249	100.232	-0.00576046			34.9861	1.00317	100.317	0.00274819			35.0907	0.596532	100.23	0.0533023			35.0035	0.998776	100.125	0.0146717		34.9732	1.00336	100.086	-3.25598e-05			35.0014	1.00525	100.386	0.00410939
34.9849	1.00224	100.062	-0.0103638		34.9945	1.00269	100.039	1.94364e-05		35.0177	1.00554	100.433	-0.00684106			34.9788	1.00205	100.187	0.0120922			35.0209	1.00282	100.282	0.00953468			35.0792	0.596432	100.213	0.00558257			35.0251	0.999126	100.16	-0.010253		34.9793	1.00321	100.071	0.00416695			35.0131	1.00518	100.379	0.00204962
35.0057	1.00199	100.037	0.00716927		34.9927	1.00259	100.029	0.00275567		35.0409	1.00584	100.463	-0.00817623			34.9926	1.00214	100.197	-0.00274087			35.0159	1.00267	100.267	0.0042655			34.9358	0.59668	100.254	-0.0142653			34.9868	0.999027	100.151	0.0028695		35.0257	1.00321	100.071	1.01622e-05			35.0091	1.0055	100.411	-0.00880116
35.0237	1.00204	100.042	-0.0013976		35.0067	1.00259	100.029	-9.39078e-06		35.0384	1.00564	100.443	0.00528098			35.0156	1.00219	100.202	-0.00133342			34.9614	1.00302	100.302	-0.010202			34.9972	0.597031	100.313	-0.0197938			34.9696	0.998776	100.125	0.00739073		34.9949	1.00316	100.066	0.00131409			34.9978	1.00555	100.416	-0.00129089
35.0674	1.00209	100.046	-0.00143344		34.9776	1.00224	99.9944	0.00943325		34.9948	1.00584	100.463	-0.00534176			34.9961	1.00219	100.202	-4.01844e-05			34.9807	1.00262	100.262	0.012074			35.0949	0.596777	100.271	0.0147788			35.0161	0.999174	100.165	-0.0117858		34.985	1.00281	100.031	0.00951501			35.001	1.0057	100.431	-0.00392784
35.0121	1.00244	100.082	-0.0103875		34.9941	1.00219	99.9893	0.00136093		35.0304	1.00554	100.433	0.00761794			34.9687	1.0019	100.172	0.00865847			35.0149	1.00237	100.237	0.00717272			35.0314	0.596831	100.28	-0.00300792			35.0406	0.999525	100.201	-0.0104474		34.9897	1.00236	99.9862	0.0119744			34.9846	1.00515	100.376	0.0141363
35.0119	1.00239	100.077	0.0014802		34.9801	1.00259	100.029	-0.0109141		35.0499	1.00509	100.388	0.0122131			35.0044	1.00225	100.207	-0.00962151			35.0148	1.00267	100.267	-0.00842041			35.0843	0.596979	100.305	-0.00827916			34.9286	0.999379	100.186	0.00432619		35.0127	1.00276	100.026	-0.0111453			35.0141	1.005	100.361	0.00407041
35.0255	1.00269	100.107	-0.00864517		34.9647	1.00249	100.019	0.00282883		35.0639	1.00564	100.443	-0.0145232			34.9641	1.00174	100.157	0.0146905			35.0496	1.00256	100.256	0.00277998			35.0181	0.595784	100.104	0.0680626			35.0404	1.00002	100.251	-0.0189462		34.9477	1.00306	100.056	-0.00818843			35.0142	1.00545	100.406	-0.0119976
35.0923	1.00279	100.116	-0.00289554		34.9849	1.00279	100.049	-0.00816394		34.9928	1.00569	100.448	-0.00141922			35.0322	1.00229	100.212	-0.0156942			35.0026	1.00277	100.277	-0.00580074			35.104	0.595528	100.061	0.0147409			35.0511	1.00027	100.276	-0.00745045		35.023	1.00316	100.066	-0.0027006			34.9802	1.00535	100.396	0.00262522
34.9361	1.0024	100.077	0.0117636		35.0046	1.00219	99.9894	0.0162327		34.9606	1.00554	100.433	0.00392647			35.0012	1.00169	100.152	0.016565			34.9885	1.00267	100.267	0.0027566			35.0362	0.59628	100.187	-0.0435844			35.0787	0.999375	100.185	0.0262816		35.0244	1.00281	100.031	0.00945714			34.9925	1.00545	100.406	-0.00266751
34.9355	1.0022	100.057	0.005851		34.988	1.00254	100.024	-0.00950359		35.0144	1.00564	100.443	-0.00261054			35.0167	1.00184	100.167	-0.00414009			34.9748	1.00312	100.312	-0.0125654			35.0463	0.596428	100.212	-0.00838399			34.9091	0.99908	100.156	0.00874261		35.0359	1.00301	100.051	-0.00541108			35.0123	1.00545	100.406	2.52483e-05
35.0882	1.00224	100.061	-0.00129117		34.9868	1.00254	100.024	-3.89282e-05		35.0015	1.00544	100.423	0.00522021			35.0331	1.00205	100.187	-0.00569072			35.0023	1.00272	100.272	0.0119632			35.1208	0.596426	100.212	0.000122072			34.9475	0.999377	100.186	-0.00884891		35.0352	1.00276	100.026	0.00695925			35.0152	1.0053	100.391	0.00395785
34.9869	1.00234	100.072	-0.00291991		34.9697	1.00252	100.022	0.000715979		35.0027	1.00569	100.448	-0.00665345			35.0634	1.00239	100.222	-0.00952854			34.9676	1.00257	100.257	0.00424091			35.0211	0.59678	100.271	-0.019629			35.041	0.999374	100.185	9.95794e-05		34.9815	1.00308	100.059	-0.00915299			34.9877	1.00535	100.396	-0.00133331
35.0187	1.00229	100.067	0.00143247		34.9943	1.00289	100.059	-0.0104202		35.0288	1.00539	100.418	0.00806438			35.0173	1.00179	100.162	0.0166063			35.0167	1.00282	100.282	-0.00723397			34.9621	0.596831	100.28	-0.002778			35.0228	0.999626	100.211	-0.00744667		34.9898	1.00341	100.091	-0.00891345			35.0148	1.0054	100.401	-0.0013411
35.0219	1.00274	100.112	-0.0134026		34.9706	1.00269	100.039	0.00547873		35.0218	1.00544	100.423	-0.00131918			35.0621	1.00214	100.197	-0.00988657			35.0318	1.00271	100.271	0.00294126			35.0003	0.59653	100.229	0.0165889			34.9715	0.999877	100.236	-0.00747107		34.9696	1.00326	100.076	0.00414445			34.9892	1.00513	100.374	0.00739493
34.9803	1.00289	100.127	-0.00440053		35.1341	1.00309	100.079	-0.0112771		35.1428	1.00613	100.493	-0.0193303			35.047	1.00164	100.147	0.0138707			35.0238	1.00297	100.297	-0.00727078			34.9554	0.596481	100.221	0.00277719			35.0001	1.00002	100.251	-0.00443643		37.2742	1.00559	100.309	-0.0678004			37.6718	1.00748	100.609	-0.0662387
34.9659	1.00274	100.112	0.00428604		62.6331	1.00369	100.138	-0.0176663		63.8628	1.00735	100.614	-0.0347628			35.2145	1.00279	100.262	-0.0335399			35.2042	1.00321	100.321	-0.00711967			34.949	0.596682	100.255	-0.0114839			34.988	1.00023	100.271	-0.00579629		74.6225	1.00541	100.291	0.00536327			76.3927	1.00774	100.635	-0.00739049
35.1543	1.00309	100.146	-0.0106449		120.806	0.999067	99.6775	0.134932		125.024	1.00314	100.194	0.12117			60.1886	1.00299	100.282	-0.00607781			60.5394	1.00443	100.443	-0.0376773			35.0428	0.596579	100.238	0.00585784			38.669	1.00116	100.365	-0.0295661		143.326	1.00133	99.8832	0.118058			147.474	1.00327	100.189	0.128645
59.2962	1.00383	100.22	-0.0232396		209.905	0.994978	99.2695	0.11998		211.786	0.998425	99.7228	0.139892			115.601	0.998149	99.7978	0.146635			117.077	0.998778	99.8778	0.168016			34.9976	0.596432	100.213	0.00837045			74.0804	1.00055	100.304	0.0194739		231.857	0.999582	99.7093	0.0519047			235.999	1.00187	100.049	0.0416814
111.965	1.00049	99.8868	0.104589		291.812	0.995045	99.2762	-0.00201315		296.495	0.997774	99.6578	0.0190251			197.625	0.985461	98.5292	0.386372			196.427	0.986116	98.6116	0.404084			35.0384	0.59608	100.154	0.0206327			135.096	0.996404	99.8876	0.131334		309.473	1.00002	99.7529	-0.0130727			315.107	1.00204	100.066	-0.00496818
190.303	0.995819	99.4204	0.148064		361.827	0.995279	99.2995	-0.00692189		363.867	0.997771	99.6575	9.06742e-05			279.167	0.984644	98.4475	0.0255472			275.22	0.983787	98.3787	0.0755338			35.1025	0.596326	100.195	-0.013225			219.979	0.993843	99.6309	0.0819372		379.199	1.00087	99.8382	-0.0254669			383.924	1.0029	100.152	-0.0253783
268.719	0.994985	99.337	0.0276286		431.579	0.995712	99.3427	-0.01297		436.741	0.998341	99.7145	-0.0167559			345.584	0.984442	98.4273	0.00647655			340.504	0.982004	98.2004	0.0578277			35.0177	0.595883	100.121	0.0250515			294.085	0.994028	99.6494	-0.00612744		450.816	1.00179	99.9296	-0.0271522			455.918	1.00312	100.173	-0.00634622
334.897	0.994824	99.321	0.00529356		501.471	0.994448	99.2166	0.037461		508.564	0.995516	99.4323	0.0842338			409.215	0.984438	98.4269	0.000117227			404.749	0.979898	97.9898	0.06832			35.0218	0.59568	100.087	0.0116146			356.602	0.994588	99.7055	-0.018504		520.971	1.00607	100.356	-0.128049			526.086	1.00683	100.544	-0.110101
397.348	0.995677	99.4062	-0.028083		573.185	0.996172	99.3886	-0.0515881		578.677	0.99703	99.5835	-0.044924			476.019	0.979809	97.9641	0.146154			470.268	0.978492	97.8492	0.0448759			35.4242	0.597171	100.337	-0.0878457			419.643	0.996069	99.854	-0.0489505		591.288	1.00929	100.678	-0.0963584			597.402	1.00966	100.826	-0.0838929
460.824	0.994637	99.3024	0.0345979		642.481	0.999867	99.7573	-0.110608		650.886	1.00089	99.9688	-0.114433			542.724	0.979901	97.9733	-0.00289736			537.441	0.973338	97.3338	0.164477			57.6183	0.597812	100.445	-0.0382856			483.939	0.998529	100.101	-0.0822074		660.441	1.01218	100.966	-0.0864397			668.233	1.01224	101.084	-0.0765252
524.799	0.995234	99.3619	-0.0195234		710.233	0.996379	99.4093	0.105449		720.139	0.997071	99.5876	0.112114			607.354	0.981744	98.1576	-0.0588165			602.443	0.974036	97.4036	-0.0224041			103.415	0.593687	99.7515	0.243224			546.732	1.00253	100.502	-0.132276		729.558	1.00778	100.527	0.132252			737.618	1.00654	100.515	0.168309
589.391	0.996406	99.4789	-0.0381602		779.356	0.979316	97.7069	0.505666		790.787	0.977796	97.6624	0.563476			672.65	0.982169	98.2001	-0.0136483			669.687	0.97358	97.358	0.0143274			167.048	0.588498	98.8797	0.322914			611.629	1.00419	100.668	-0.0535867		797.646	0.98744	98.4982	0.605672			808.026	0.980413	97.9058	0.756167
654.091	0.999842	99.822	-0.111247		849.252	0.92852	92.6389	1.48332		861.052	0.924633	92.3525	1.54659			737.656	0.975763	97.5596	0.205516			736.409	0.967418	96.7418	0.192583			240.198	0.588228	98.8343	0.016903			677.216	1.00593	100.843	-0.0563092		871.101	0.922195	91.9899	1.79952			877.747	0.912503	91.1241	1.96569
718.482	0.996024	99.4408	0.122305		922.864	0.885572	88.354	1.1686		931.703	0.883276	88.2218	1.18584			800.801	0.953705	95.3542	0.70013			801.618	0.945475	94.5475	0.692922			302.362	0.588219	98.8328	0.000579314			740.154	0.999019	100.15	0.222274		939.229	0.871737	86.9567	1.44494			940.909	0.869003	86.7802	1.24707
781.733	0.981248	97.9657	0.473302		945.637	0.873163	87.1159	0.364136		946.623	0.870362	86.9319	0.377521			867.093	0.899199	89.9045	1.66828			866.94	0.886427	88.6427	1.84525			355.869	0.58858	98.8935	-0.0232265			804.36	0.974567	97.6985	0.790745		946.368	0.868897	86.6734	0.0837433			946.687	0.866509	86.5311	0.0732606
844.797	0.941427	93.9899	1.26884		948.272	0.870722	86.8724	0.0712804		948.944	0.868172	86.7131	0.0646662			933.949	0.852022	85.1876	1.40803			933.441	0.817206	81.7206	2.05606			409.292	0.589664	99.0756	-0.068697			870.676	0.911117	91.3378	1.95714		948.664	0.86855	86.6388	0.0100648			948.194	0.866013	86.4816	0.0146279
912.801	0.893795	89.2345	1.44837													944.695	0.838355	83.8211	0.429251			946.122	0.796754	79.6754	0.659742			466.468	0.585793	98.4252	0.243889			933.819	0.866507	86.8657	1.41969
945.047	0.874871	87.3452	0.612745													946.912	0.834762	83.4619	0.112845			948.052	0.791069	79.1069	0.182397			521.538	0.583933	98.1128	0.118646			945.961	0.862369	86.4509	0.134538
947.477	0.869694	86.8283	0.167627																									577.459	0.585093	98.3076	-0.073975			948.395	0.861884	86.4022	0.0157069
																												632.359	0.587301	98.6786	-0.139114
																												687.639	0.585704	98.4102	0.101903
																												741.993	0.57951	97.3695	0.392709
																												796.682	0.561968	94.4221	1.11225
																												851.898	0.528202	88.7488	2.11427
																												906.5	0.506145	85.0428	1.35585
																												944.77	0.498489	83.7564	0.482389
																												947.125	0.495632	83.2764	0.176707
																												948.76	0.494834	83.1423	0.0499561
[truncated: 84 more columns]

## Sheet: XRD
WBA1-Initial state			WBA1 - after one year			WBA2-Initial state			WBA2 - after one year			WBA3-Initial state			WBA3 - after one year			WBA4-Initial state			WBA4 - after one year			WBA5-Initial state			WBA5 - after one year			cement-initial state			cement after one year
10	207.36		10	259.21		10	198.81		10	184.96		10	234.09		10	210.25		10	225		10	219.04		10	219.04		10	207.36		10	161.29		10	182.25
10.02	204.49		10.02	213.16		10.02	234.09		10.02	153.76		10.02	228.01		10.02	246.49		10.02	213.16		10.02	246.49		10.02	196		10.02	207.36		10.02	207.36		10.02	187.69
10.04	196		10.04	216.09		10.04	228.01		10.04	190.44		10.04	246.49		10.04	216.09		10.04	190.44		10.04	216.09		10.04	213.16		10.04	210.25		10.04	184.96		10.04	176.89
10.06	219.04		10.06	225		10.06	204.49		10.06	161.29		10.06	210.25		10.06	222.01		10.06	216.09		10.06	222.01		10.06	210.25		10.06	204.49		10.06	201.64		10.06	187.69
10.08	196		10.08	243.36		10.08	246.49		10.08	184.96		10.08	225		10.08	182.25		10.08	201.64		10.08	198.81		10.08	207.36		10.08	198.81		10.08	184.96		10.08	204.49
10.1	193.21		10.1	237.16		10.1	198.81		10.1	193.21		10.1	207.36		10.1	225		10.1	190.44		10.1	193.21		10.1	196		10.1	196		10.1	176.89		10.1	187.69
10.12	158.76		10.12	210.25		10.12	216.09		10.12	184.96		10.12	193.21		10.12	198.81		10.12	207.36		10.12	222.01		10.12	243.36		10.12	201.64		10.12	213.16		10.12	187.69
10.14	169		10.14	225		10.14	216.09		10.14	184.96		10.14	204.49		10.14	182.25		10.14	190.44		10.14	225		10.14	228.01		10.14	216.09		10.14	198.81		10.14	182.25
10.16	179.56		10.16	222.01		10.16	210.25		10.16	207.36		10.16	201.64		10.16	210.25		10.16	198.81		10.16	169		10.16	187.69		10.16	184.96		10.16	201.64		10.16	187.69
10.18	207.36		10.18	225		10.18	213.16		10.18	190.44		10.18	210.25		10.18	207.36		10.18	187.69		10.18	219.04		10.18	213.16		10.18	198.81		10.18	193.21		10.18	169
10.2	216.09		10.2	222.01		10.2	213.16		10.2	166.41		10.2	228.01		10.2	163.84		10.2	201.64		10.2	222.01		10.2	187.69		10.2	201.64		10.2	196		10.2	176.89
10.22	193.21		10.22	228.01		10.22	198.81		10.22	201.64		10.22	216.09		10.22	207.36		10.22	190.44		10.22	222.01		10.22	204.49		10.22	225		10.22	207.36		10.22	169
10.24	216.09		10.24	231.04		10.24	222.01		10.24	210.25		10.24	184.96		10.24	182.25		10.24	193.21		10.24	207.36		10.24	207.36		10.24	184.96		10.24	213.16		10.24	182.25
10.26	184.96		10.26	243.36		10.26	196		10.26	201.64		10.26	216.09		10.26	179.56		10.26	204.49		10.26	219.04		10.26	216.09		10.26	184.96		10.26	176.89		10.26	219.04
10.28	201.64		10.28	225		10.28	213.16		10.28	207.36		10.28	210.25		10.28	222.01		10.28	210.25		10.28	207.36		10.28	196		10.28	213.16		10.28	222.01		10.28	176.89
10.3	213.16		10.3	219.04		10.3	184.96		10.3	213.16		10.3	190.44		10.3	187.69		10.3	193.21		10.3	184.96		10.3	184.96		10.3	196		10.3	179.56		10.3	219.04
10.32	219.04		10.32	207.36		10.32	216.09		10.32	174.24		10.32	225		10.32	196		10.32	216.09		10.32	182.25		10.32	193.21		10.32	156.25		10.32	184.96		10.32	204.49
10.34	225		10.34	234.09		10.34	198.81		10.34	174.24		10.34	182.25		10.34	184.96		10.34	201.64		10.34	219.04		10.34	204.49		10.34	207.36		10.34	228.01		10.34	163.84
10.36	187.69		10.36	222.01		10.36	187.69		10.36	196		10.36	204.49		10.36	196		10.36	213.16		10.36	171.61		10.36	176.89		10.36	187.69		10.36	166.41		10.36	187.69
10.38	196		10.38	240.25		10.38	225		10.38	174.24		10.38	193.21		10.38	196		10.38	216.09		10.38	216.09		10.38	219.04		10.38	174.24		10.38	193.21		10.38	169
10.4	216.09		10.4	225		10.4	213.16		10.4	190.44		10.4	216.09		10.4	219.04		10.4	184.96		10.4	198.81		10.4	184.96		10.4	187.69		10.4	174.24		10.4	187.69
10.42	190.44		10.42	201.64		10.42	216.09		10.42	182.25		10.42	210.25		10.42	210.25		10.42	174.24		10.42	196		10.42	204.49		10.42	204.49		10.42	198.81		10.42	204.49
10.44	193.21		10.44	237.16		10.44	207.36		10.44	198.81		10.44	213.16		10.44	198.81		10.44	187.69		10.44	193.21		10.44	193.21		10.44	198.81		10.44	196		10.44	201.64
10.46	184.96		10.46	213.16		10.46	231.04		10.46	210.25		10.46	176.89		10.46	201.64		10.46	184.96		10.46	184.96		10.46	163.84		10.46	184.96		10.46	184.96		10.46	179.56
10.48	210.25		10.48	210.25		10.48	193.21		10.48	182.25		10.48	210.25		10.48	219.04		10.48	225		10.48	174.24		10.48	184.96		10.48	190.44		10.48	201.64		10.48	210.25
10.5	219.04		10.5	228.01		10.5	213.16		10.5	198.81		10.5	201.64		10.5	187.69		10.5	198.81		10.5	196		10.5	193.21		10.5	216.09		10.5	210.25		10.5	182.25
10.52	151.29		10.52	210.25		10.52	198.81		10.52	169		10.52	196		10.52	222.01		10.52	213.16		10.52	201.64		10.52	161.29		10.52	207.36		10.52	182.25		10.52	193.21
10.54	190.44		10.54	210.25		10.54	201.64		10.54	201.64		10.54	198.81		10.54	210.25		10.54	176.89		10.54	216.09		10.54	219.04		10.54	231.04		10.54	190.44		10.54	153.76
10.56	216.09		10.56	216.09		10.56	237.16		10.56	198.81		10.56	207.36		10.56	187.69		10.56	193.21		10.56	201.64		10.56	222.01		10.56	216.09		10.56	182.25		10.56	193.21
10.58	187.69		10.58	219.04		10.58	196		10.58	201.64		10.58	193.21		10.58	190.44		10.58	207.36		10.58	213.16		10.58	196		10.58	204.49		10.58	190.44		10.58	198.81
10.6	176.89		10.6	219.04		10.6	219.04		10.6	190.44		10.6	219.04		10.6	182.25		10.6	201.64		10.6	196		10.6	201.64		10.6	182.25		10.6	204.49		10.6	187.69
10.62	184.96		10.62	179.56		10.62	204.49		10.62	174.24		10.62	237.16		10.62	201.64		10.62	190.44		10.62	190.44		10.62	204.49		10.62	210.25		10.62	174.24		10.62	163.84
10.64	193.21		10.64	204.49		10.64	210.25		10.64	169		10.64	210.25		10.64	216.09		10.64	184.96		10.64	171.61		10.64	196		10.64	222.01		10.64	222.01		10.64	171.61
10.66	193.21		10.66	240.25		10.66	179.56		10.66	184.96		10.66	219.04		10.66	213.16		10.66	198.81		10.66	196		10.66	196		10.66	193.21		10.66	190.44		10.66	213.16
10.68	182.25		10.68	231.04		10.68	184.96		10.68	196		10.68	204.49		10.68	184.96		10.68	207.36		10.68	187.69		10.68	187.69		10.68	176.89		10.68	169		10.68	184.96
10.7	187.69		10.7	222.01		10.7	176.89		10.7	201.64		10.7	213.16		10.7	187.69		10.7	198.81		10.7	182.25		10.7	193.21		10.7	216.09		10.7	151.29		10.7	169
10.72	176.89		10.72	198.81		10.72	193.21		10.72	201.64		10.72	193.21		10.72	184.96		10.72	190.44		10.72	184.96		10.72	169		10.72	213.16		10.72	158.76		10.72	210.25
10.74	193.21		10.74	225		10.74	169		10.74	196		10.74	190.44		10.74	174.24		10.74	210.25		10.74	184.96		10.74	198.81		10.74	198.81		10.74	176.89		10.74	174.24
10.76	207.36		10.76	198.81		10.76	210.25		10.76	196		10.76	228.01		10.76	184.96		10.76	187.69		10.76	204.49		10.76	198.81		10.76	190.44		10.76	161.29		10.76	174.24
10.78	182.25		10.78	216.09		10.78	204.49		10.78	184.96		10.78	176.89		10.78	222.01		10.78	228.01		10.78	201.64		10.78	201.64		10.78	196		10.78	182.25		10.78	166.41
10.8	193.21		10.8	234.09		10.8	187.69		10.8	222.01		10.8	207.36		10.8	216.09		10.8	240.25		10.8	176.89		10.8	196		10.8	196		10.8	201.64		10.8	176.89
10.82	171.61		10.82	210.25		10.82	196		10.82	182.25		10.82	225		10.82	169		10.82	196		10.82	213.16		10.82	207.36		10.82	171.61		10.82	184.96		10.82	187.69
10.84	179.56		10.84	207.36		10.84	207.36		10.84	182.25		10.84	187.69		10.84	179.56		10.84	207.36		10.84	201.64		10.84	179.56		10.84	196		10.84	187.69		10.84	174.24
10.86	187.69		10.86	234.09		10.86	219.04		10.86	176.89		10.86	182.25		10.86	169		10.86	187.69		10.86	153.76		10.86	176.89		10.86	144		10.86	187.69		10.86	174.24
10.88	163.84		10.88	225		10.88	184.96		10.88	169		10.88	213.16		10.88	193.21		10.88	184.96		10.88	201.64		10.88	187.69		10.88	182.25		10.88	187.69		10.88	169
10.9	187.69		10.9	237.16		10.9	219.04		10.9	182.25		10.9	182.25		10.9	198.81		10.9	204.49		10.9	196		10.9	182.25		10.9	141.61		10.9	166.41		10.9	163.84
10.92	190.44		10.92	219.04		10.92	216.09		10.92	169		10.92	213.16		10.92	187.69		10.92	193.21		10.92	207.36		10.92	187.69		10.92	198.81		10.92	153.76		10.92	231.04
10.94	201.64		10.94	210.25		10.94	228.01		10.94	179.56		10.94	222.01		10.94	216.09		10.94	196		10.94	169		10.94	179.56		10.94	176.89		10.94	201.64		10.94	158.76
10.96	169		10.96	225		10.96	228.01		10.96	182.25		10.96	182.25		10.96	184.96		10.96	184.96		10.96	176.89		10.96	196		10.96	169		10.96	184.96		10.96	187.69
10.98	190.44		10.98	210.25		10.98	163.84		10.98	176.89		10.98	240.25		10.98	190.44		10.98	182.25		10.98	171.61		10.98	193.21		10.98	182.25		10.98	176.89		10.98	174.24
11	182.25		11	210.25		11	193.21		11	144		11	182.25		11	174.24		11	163.84		11	182.25		11	184.96		11	187.69		11	171.61		11	193.21
11.02	158.76		11.02	228.01		11.02	201.64		11.02	184.96		11.02	174.24		11.02	216.09		11.02	179.56		11.02	193.21		11.02	210.25		11.02	196		11.02	176.89		11.02	153.76
11.04	169		11.04	204.49		11.04	196		11.04	182.25		11.04	184.96		11.04	187.69		11.04	156.25		11.04	169		11.04	163.84		11.04	171.61		11.04	158.76		11.04	174.24
11.06	163.84		11.06	216.09		11.06	174.24		11.06	198.81		11.06	179.56		11.06	196		11.06	198.81		11.06	187.69		11.06	171.61		11.06	184.96		11.06	174.24		11.06	156.25
11.08	163.84		11.08	201.64		11.08	182.25		11.08	182.25		11.08	210.25		11.08	190.44		11.08	182.25		11.08	196		11.08	187.69		11.08	190.44		11.08	179.56		11.08	182.25
11.1	163.84		11.1	198.81		11.1	182.25		11.1	187.69		11.1	196		11.1	184.96		11.1	179.56		11.1	207.36		11.1	166.41		11.1	193.21		11.1	179.56		11.1	169
11.12	187.69		11.12	210.25		11.12	169		11.12	161.29		11.12	161.29		11.12	193.21		11.12	207.36		11.12	190.44		11.12	190.44		11.12	187.69		11.12	196		11.12	184.96
11.14	174.24		11.14	196		11.14	174.24		11.14	176.89		11.14	184.96		11.14	169		11.14	179.56		11.14	201.64		11.14	182.25		11.14	169		11.14	201.64		11.14	190.44
11.16	182.25		11.16	201.64		11.16	179.56		11.16	184.96		11.16	201.64		11.16	207.36		11.16	176.89		11.16	190.44		11.16	184.96		11.16	190.44		11.16	156.25		11.16	158.76
11.18	163.84		11.18	213.16		11.18	184.96		11.18	219.04		11.18	174.24		11.18	169		11.18	174.24		11.18	184.96		11.18	182.25		11.18	182.25		11.18	182.25		11.18	190.44
11.2	163.84		11.2	198.81		11.2	161.29		11.2	198.81		11.2	198.81		11.2	176.89		11.2	196		11.2	193.21		11.2	166.41		11.2	190.44		11.2	169		11.2	190.44
11.22	196		11.22	193.21		11.22	179.56		11.22	204.49		11.22	163.84		11.22	190.44		11.22	174.24		11.22	176.89		11.22	166.41		11.22	196		11.22	193.21		11.22	169
11.24	158.76		11.24	179.56		11.24	176.89		11.24	174.24		11.24	158.76		11.24	179.56		11.24	161.29		11.24	201.64		11.24	184.96		11.24	144		11.24	190.44		11.24	171.61
11.26	174.24		11.26	204.49		11.26	187.69		11.26	158.76		11.26	169		11.26	193.21		11.26	176.89		11.26	216.09		11.26	158.76		11.26	163.84		11.26	196		11.26	184.96
11.28	169		11.28	213.16		11.28	174.24		11.28	176.89		11.28	187.69		11.28	174.24		11.28	182.25		11.28	169		11.28	161.29		11.28	182.25		11.28	196		11.28	151.29
11.3	190.44		11.3	198.81		11.3	174.24		11.3	169		11.3	196		11.3	190.44		11.3	176.89		11.3	196		11.3	184.96		11.3	166.41		11.3	207.36		11.3	161.29
11.32	161.29		11.32	210.25		11.32	196		11.32	196		11.32	193.21		11.32	179.56		11.32	171.61		11.32	187.69		11.32	169		11.32	193.21		11.32	174.24		11.32	161.29
11.34	151.29		11.34	193.21		11.34	187.69		11.34	151.29		11.34	169		11.34	179.56		11.34	187.69		11.34	216.09		11.34	169		11.34	187.69		11.34	169		11.34	176.89
11.36	176.89		11.36	196		11.36	187.69		11.36	169		11.36	169		11.36	204.49		11.36	190.44		11.36	184.96		11.36	148.84		11.36	184.96		11.36	176.89		11.36	182.25
11.38	176.89		11.38	222.01		11.38	193.21		11.38	187.69		11.38	171.61		11.38	201.64		11.38	210.25		11.38	187.69		11.38	153.76		11.38	174.24		11.38	187.69		11.38	161.29
11.4	169		11.4	219.04		11.4	176.89		11.4	161.29		11.4	190.44		11.4	166.41		11.4	166.41		11.4	213.16		11.4	148.84		11.4	207.36		11.4	169		11.4	153.76
11.42	169		11.42	176.89		11.42	163.84		11.42	171.61		11.42	179.56		11.42	146.41		11.42	163.84		11.42	174.24		11.42	158.76		11.42	144		11.42	198.81		11.42	148.84
11.44	190.44		11.44	193.21		11.44	184.96		11.44	151.29		11.44	161.29		11.44	184.96		11.44	184.96		11.44	187.69		11.44	169		11.44	163.84		11.44	219.04		11.44	193.21
11.46	187.69		11.46	225		11.46	193.21		11.46	153.76		11.46	179.56		11.46	158.76		11.46	169		11.46	193.21		11.46	166.41		11.46	187.69		11.46	201.64		11.46	190.44
11.48	174.24		11.48	219.04		11.48	201.64		11.48	166.41		11.48	190.44		11.48	207.36		11.48	166.41		11.48	193.21		11.48	169		11.48	184.96		11.48	213.16		11.48	171.61
11.5	179.56		11.5	228.01		11.5	169		11.5	176.89		11.5	174.24		11.5	196		11.5	171.61		11.5	179.56		11.5	179.56		11.5	198.81		11.5	240.25		11.5	184.96
11.52	171.61		11.52	219.04		11.52	161.29		11.52	144		11.52	161.29		11.52	176.89		11.52	166.41		11.52	187.69		11.52	148.84		11.52	163.84		11.52	259.21		11.52	176.89
11.54	169		11.54	222.01		11.54	198.81		11.54	171.61		11.54	207.36		11.54	182.25		11.54	153.76		11.54	187.69		11.54	187.69		11.54	190.44		11.54	234.09		11.54	176.89
11.56	176.89		11.56	201.64		11.56	190.44		11.56	151.29		11.56	190.44		11.56	193.21		11.56	184.96		11.56	201.64		11.56	201.64		11.56	161.29		11.56	246.49		11.56	207.36
11.58	182.25		11.58	190.44		11.58	174.24		11.58	166.41		11.58	156.25		11.58	182.25		11.58	163.84		11.58	187.69		11.58	161.29		11.58	169		11.58	204.49		11.58	176.89
11.6	182.25		11.6	176.89		11.6	179.56		11.6	158.76		11.6	171.61		11.6	184.96		11.6	166.41		11.6	204.49		11.6	176.89		11.6	169		11.6	174.24		11.6	213.16
11.62	163.84		11.62	204.49		11.62	176.89		11.62	153.76		11.62	166.41		11.62	190.44		11.62	163.84		11.62	174.24		11.62	184.96		11.62	182.25		11.62	190.44		11.62	196
11.64	187.69		11.64	228.01		11.64	184.96		11.64	193.21		11.64	156.25		11.64	198.81		11.64	166.41		11.64	161.29		11.64	166.41		11.64	171.61		11.64	158.76		11.64	179.56
11.66	158.76		11.66	182.25		11.66	210.25		11.66	134.56		11.66	182.25		11.66	158.76		11.66	182.25		11.66	184.96		11.66	158.76		11.66	163.84		11.66	161.29		11.66	179.56
11.68	176.89		11.68	222.01		11.68	196		11.68	182.25		11.68	182.25		11.68	174.24		11.68	184.96		11.68	210.25		11.68	166.41		11.68	166.41		11.68	176.89		11.68	187.69
11.7	169		11.7	198.81		11.7	196		11.7	166.41		11.7	184.96		11.7	176.89		11.7	176.89		11.7	163.84		11.7	156.25		11.7	190.44		11.7	158.76		11.7	146.41
11.72	176.89		11.72	204.49		11.72	182.25		11.72	171.61		11.72	190.44		11.72	179.56		11.72	166.41		11.72	179.56		11.72	144		11.72	174.24		11.72	139.24		11.72	139.24
11.74	182.25		11.74	228.01		11.74	198.81		11.74	190.44		11.74	163.84		11.74	179.56		11.74	153.76		11.74	196		11.74	151.29		11.74	184.96		11.74	151.29		11.74	163.84
11.76	148.84		11.76	182.25		11.76	153.76		11.76	158.76		11.76	182.25		11.76	169		11.76	158.76		11.76	190.44		11.76	182.25		11.76	174.24		11.76	176.89		11.76	163.84
11.78	146.41		11.78	219.04		11.78	193.21		11.78	184.96		11.78	201.64		11.78	179.56		11.78	169		11.78	169		11.78	169		11.78	171.61		11.78	169		11.78	169
11.8	179.56		11.8	190.44		11.8	158.76		11.8	166.41		11.8	166.41		11.8	187.69		11.8	171.61		11.8	182.25		11.8	148.84		11.8	158.76		11.8	156.25		11.8	169
11.82	166.41		11.82	198.81		11.82	176.89		11.82	166.41		11.82	166.41		11.82	176.89		11.82	158.76		11.82	182.25		11.82	201.64		11.82	174.24		11.82	182.25		11.82	193.21
11.84	169		11.84	204.49		11.84	163.84		11.84	174.24		11.84	176.89		11.84	190.44		11.84	169		11.84	176.89		11.84	148.84		11.84	163.84		11.84	153.76		11.84	196
11.86	153.76		11.86	193.21		11.86	176.89		11.86	146.41		11.86	153.76		11.86	166.41		11.86	163.84		11.86	176.89		11.86	156.25		11.86	179.56		11.86	158.76		11.86	171.61
11.88	163.84		11.88	204.49		11.88	153.76		11.88	166.41		11.88	153.76		11.88	163.84		11.88	153.76		11.88	196		11.88	169		11.88	158.76		11.88	163.84		11.88	174.24
11.9	169		11.9	198.81		11.9	156.25		11.9	148.84		11.9	176.89		11.9	184.96		11.9	163.84		11.9	187.69		11.9	153.76		11.9	174.24		11.9	169		11.9	179.56
11.92	179.56		11.92	201.64		11.92	163.84		11.92	174.24		11.92	184.96		11.92	187.69		11.92	166.41		11.92	158.76		11.92	146.41		11.92	153.76		11.92	153.76		11.92	174.24
11.94	182.25		11.94	193.21		11.94	184.96		11.94	171.61		11.94	187.69		11.94	193.21		11.94	169		11.94	201.64		11.94	153.76		11.94	153.76		11.94	146.41		11.94	169
11.96	169		11.96	210.25		11.96	174.24		11.96	148.84		11.96	176.89		11.96	176.89		11.96	166.41		11.96	163.84		11.96	158.76		11.96	163.84		11.96	146.41		11.96	169
11.98	169		11.98	179.56		11.98	163.84		11.98	176.89		11.98	163.84		11.98	182.25		11.98	156.25		11.98	174.24		11.98	163.84		11.98	176.89		11.98	176.89		11.98	169
12	156.25		12	198.81		12	174.24		12	156.25		12	187.69		12	193.21		12	158.76		12	187.69		12	153.76		12	171.61		12	174.24		12	166.41
12.02	136.89		12.02	216.09		12.02	169		12.02	158.76		12.02	193.21		12.02	176.89		12.02	184.96		12.02	163.84		12.02	151.29		12.02	187.69		12.02	179.56		12.02	184.96
12.04	196		12.04	182.25		12.04	176.89		12.04	153.76		12.04	190.44		12.04	169		12.04	163.84		12.04	193.21		12.04	163.84		12.04	163.84		12.04	176.89		12.04	161.29
12.06	151.29		12.06	184.96		12.06	161.29		12.06	174.24		12.06	187.69		12.06	158.76		12.06	158.76		12.06	182.25		12.06	144		12.06	171.61		12.06	171.61		12.06	169
12.08	148.84		12.08	204.49		12.08	174.24		12.08	158.76		12.08	190.44		12.08	166.41		12.08	156.25		12.08	187.69		12.08	171.61		12.08	163.84		12.08	213.16		12.08	169
12.1	158.76		12.1	176.89		12.1	179.56		12.1	163.84		12.1	179.56		12.1	163.84		12.1	176.89		12.1	176.89		12.1	146.41		12.1	163.84		12.1	190.44		12.1	176.89
12.12	163.84		12.12	198.81		12.12	134.56		12.12	153.76		12.12	182.25		12.12	176.89		12.12	166.41		12.12	153.76		12.12	179.56		12.12	179.56		12.12	158.76		12.12	176.89
12.14	153.76		12.14	213.16		12.14	156.25		12.14	153.76		12.14	161.29		12.14	169		12.14	156.25		12.14	179.56		12.14	179.56		12.14	166.41		12.14	129.96		12.14	174.24
12.16	144		12.16	196		12.16	158.76		12.16	144		12.16	176.89		12.16	166.41		12.16	153.76		12.16	158.76		12.16	163.84		12.16	158.76		12.16	176.89		12.16	187.69
12.18	141.61		12.18	193.21		12.18	166.41		12.18	187.69		12.18	166.41		12.18	163.84		12.18	153.76		12.18	179.56		12.18	158.76		12.18	171.61		12.18	146.41		12.18	184.96
12.2	144		12.2	210.25		12.2	156.25		12.2	158.76		12.2	151.29		12.2	148.84		12.2	146.41		12.2	182.25		12.2	182.25		12.2	171.61		12.2	146.41		12.2	166.41
12.22	163.84		12.22	207.36		12.22	176.89		12.22	169		12.22	141.61		12.22	153.76		12.22	161.29		12.22	184.96		12.22	176.89		12.22	174.24		12.22	158.76		12.22	179.56
12.24	169		12.24	182.25		12.24	182.25		12.24	156.25		12.24	139.24		12.24	151.29		12.24	174.24		12.24	169		12.24	169		12.24	153.76		12.24	146.41		12.24	146.41
12.26	151.29		12.26	198.81		12.26	169		12.26	171.61		12.26	182.25		12.26	171.61		12.26	156.25		12.26	158.76		12.26	169		12.26	169		12.26	158.76		12.26	153.76
12.28	148.84		12.28	184.96		12.28	161.29		12.28	163.84		12.28	161.29		12.28	169		12.28	163.84		12.28	182.25		12.28	153.76		12.28	190.44		12.28	141.61		12.28	151.29
12.3	153.76		12.3	182.25		12.3	187.69		12.3	163.84		12.3	169		12.3	182.25		12.3	184.96		12.3	176.89		12.3	148.84		12.3	184.96		12.3	163.84		12.3	144
12.32	144		12.32	182.25		12.32	174.24		12.32	158.76		12.32	179.56		12.32	171.61		12.32	169		12.32	174.24		12.32	151.29		12.32	169		12.32	169		12.32	127.69
12.34	125.44		12.34	193.21		12.34	158.76		12.34	171.61		12.34	179.56		12.34	132.25		12.34	158.76		12.34	163.84		12.34	156.25		12.34	174.24		12.34	161.29		12.34	136.89
12.36	163.84		12.36	196		12.36	169		12.36	153.76		12.36	139.24		12.36	166.41		12.36	153.76		12.36	158.76		12.36	184.96		12.36	182.25		12.36	176.89		12.36	171.61
12.38	169		12.38	207.36		12.38	163.84		12.38	163.84		12.38	153.76		12.38	163.84		12.38	161.29		12.38	187.69		12.38	148.84		12.38	163.84		12.38	127.69		12.38	182.25
12.4	169		12.4	201.64		12.4	176.89		12.4	144		12.4	174.24		12.4	198.81		12.4	163.84		12.4	179.56		12.4	174.24		12.4	187.69		12.4	144		12.4	144
12.42	129.96		12.42	190.44		12.42	151.29		12.42	166.41		12.42	161.29		12.42	151.29		12.42	169		12.42	129.96		12.42	144		12.42	144		12.42	148.84		12.42	161.29
12.44	153.76		12.44	184.96		12.44	144		12.44	134.56		12.44	196		12.44	153.76		12.44	141.61		12.44	174.24		12.44	158.76		12.44	163.84		12.44	123.21		12.44	156.25
12.46	161.29		12.46	193.21		12.46	174.24		12.46	158.76		12.46	161.29		12.46	171.61		12.46	153.76		12.46	169		12.46	148.84		12.46	153.76		12.46	161.29		12.46	148.84
12.48	151.29		12.48	187.69		12.48	187.69		12.48	151.29		12.48	161.29		12.48	156.25		12.48	136.89		12.48	166.41		12.48	136.89		12.48	163.84		12.48	136.89		12.48	144
12.5	151.29		12.5	198.81		12.5	171.61		12.5	166.41		12.5	151.29		12.5	153.76		12.5	171.61		12.5	158.76		12.5	176.89		12.5	169		12.5	144		12.5	134.56
12.52	161.29		12.52	198.81		12.52	158.76		12.52	169		12.52	134.56		12.52	161.29		12.52	163.84		12.52	158.76		12.52	144		12.52	176.89		12.52	134.56		12.52	148.84
12.54	136.89		12.54	228.01		12.54	169		12.54	148.84		12.54	156.25		12.54	210.25		12.54	156.25		12.54	166.41		12.54	166.41		12.54	174.24		12.54	158.76		12.54	146.41
12.56	148.84		12.56	176.89		12.56	161.29		12.56	171.61		12.56	176.89		12.56	179.56		12.56	146.41		12.56	158.76		12.56	171.61		12.56	163.84		12.56	148.84		12.56	163.84
12.58	136.89		12.58	174.24		12.58	169		12.58	156.25		12.58	166.41		12.58	176.89		12.58	144		12.58	156.25		12.58	134.56		12.58	134.56		12.58	144		12.58	182.25
12.6	151.29		12.6	210.25		12.6	161.29		12.6	144		12.6	161.29		12.6	156.25		12.6	148.84		12.6	158.76		12.6	151.29		12.6	156.25		12.6	144		12.6	158.76
12.62	163.84		12.62	184.96		12.62	158.76		12.62	161.29		12.62	169		12.62	201.64		12.62	153.76		12.62	148.84		12.62	136.89		12.62	144		12.62	134.56		12.62	161.29
12.64	161.29		12.64	204.49		12.64	166.41		12.64	151.29		12.64	148.84		12.64	171.61		12.64	136.89		12.64	169		12.64	179.56		12.64	148.84		12.64	153.76		12.64	179.56
12.66	151.29		12.66	190.44		12.66	161.29		12.66	158.76		12.66	166.41		12.66	146.41		12.66	171.61		12.66	169		12.66	153.76		12.66	139.24		12.66	146.41		12.66	158.76
12.68	136.89		12.68	187.69		12.68	169		12.68	163.84		12.68	153.76		12.68	158.76		12.68	148.84		12.68	158.76		12.68	153.76		12.68	169		12.68	123.21		12.68	156.25
12.7	153.76		12.7	204.49		12.7	146.41		12.7	161.29		12.7	174.24		12.7	163.84		12.7	136.89		12.7	161.29		12.7	148.84		12.7	169		12.7	129.96		12.7	151.29
12.72	161.29		12.72	207.36		12.72	158.76		12.72	156.25		12.72	136.89		12.72	166.41		12.72	139.24		12.72	174.24		12.72	166.41		12.72	153.76		12.72	146.41		12.72	161.29
12.74	156.25		12.74	207.36		12.74	182.25		12.74	153.76		12.74	161.29		12.74	163.84		12.74	136.89		12.74	184.96		12.74	156.25		12.74	146.41		12.74	121		12.74	127.69
12.76	158.76		12.76	204.49		12.76	151.29		12.76	144		12.76	182.25		12.76	134.56		12.76	127.69		12.76	166.41		12.76	141.61		12.76	169		12.76	141.61		12.76	153.76
12.78	153.76		12.78	193.21		12.78	166.41		12.78	153.76		12.78	169		12.78	158.76		12.78	144		12.78	151.29		12.78	166.41		12.78	169		12.78	132.25		12.78	193.21
12.8	161.29		12.8	184.96		12.8	176.89		12.8	134.56		12.8	174.24		12.8	179.56		12.8	153.76		12.8	163.84		12.8	156.25		12.8	179.56		12.8	153.76		12.8	146.41
12.82	129.96		12.82	196		12.82	158.76		12.82	153.76		12.82	153.76		12.82	151.29		12.82	139.24		12.82	176.89		12.82	148.84		12.82	148.84		12.82	118.81		12.82	163.84
12.84	144		12.84	174.24		12.84	153.76		12.84	141.61		12.84	156.25		12.84	176.89		12.84	174.24		12.84	176.89		12.84	153.76		12.84	171.61		12.84	153.76		12.84	163.84
12.86	132.25		12.86	196		12.86	141.61		12.86	182.25		12.86	156.25		12.86	148.84		12.86	144		12.86	182.25		12.86	144		12.86	153.76		12.86	156.25		12.86	163.84
12.88	148.84		12.88	216.09		12.88	136.89		12.88	169		12.88	146.41		12.88	153.76		12.88	139.24		12.88	184.96		12.88	132.25		12.88	146.41		12.88	139.24		12.88	148.84
12.9	146.41		12.9	182.25		12.9	163.84		12.9	144		12.9	153.76		12.9	176.89		12.9	158.76		12.9	153.76		12.9	134.56		12.9	161.29		12.9	127.69		12.9	129.96
12.92	136.89		12.92	198.81		12.92	166.41		12.92	132.25		12.92	163.84		12.92	156.25		12.92	153.76		12.92	153.76		12.92	156.25		12.92	156.25		12.92	139.24		12.92	161.29
12.94	141.61		12.94	193.21		12.94	141.61		12.94	166.41		12.94	148.84		12.94	179.56		12.94	166.41		12.94	174.24		12.94	127.69		12.94	161.29		12.94	148.84		12.94	156.25
12.96	146.41		12.96	201.64		12.96	156.25		12.96	134.56		12.96	171.61		12.96	148.84		12.96	146.41		12.96	196		12.96	144		12.96	171.61		12.96	144		12.96	153.76
12.98	139.24		12.98	171.61		12.98	161.29		12.98	146.41		12.98	169		12.98	169		12.98	144		12.98	176.89		12.98	139.24		12.98	158.76		12.98	144		12.98	132.25
13	129.96		13	176.89		13	166.41		13	139.24		13	139.24		13	148.84		13	151.29		13	166.41		13	151.29		13	141.61		13	148.84		13	134.56
13.02	151.29		13.02	204.49		13.02	174.24		13.02	151.29		13.02	161.29		13.02	141.61		13.02	132.25		13.02	158.76		13.02	148.84		13.02	169		13.02	136.89		13.02	166.41
13.04	129.96		13.04	196		13.04	169		13.04	136.89		13.04	151.29		13.04	171.61		13.04	176.89		13.04	163.84		13.04	153.76		13.04	132.25		13.04	129.96		13.04	174.24
13.06	161.29		13.06	179.56		13.06	166.41		13.06	163.84		13.06	134.56		13.06	174.24		13.06	134.56		13.06	174.24		13.06	158.76		13.06	146.41		13.06	158.76		13.06	153.76
13.08	146.41		13.08	196		13.08	139.24		13.08	144		13.08	182.25		13.08	171.61		13.08	141.61		13.08	158.76		13.08	144		13.08	153.76		13.08	123.21		13.08	139.24
13.1	156.25		13.1	190.44		13.1	158.76		13.1	163.84		13.1	139.24		13.1	187.69		13.1	156.25		13.1	169		13.1	136.89		13.1	171.61		13.1	141.61		13.1	166.41
13.12	158.76		13.12	182.25		13.12	158.76		13.12	148.84		13.12	163.84		13.12	141.61		13.12	141.61		13.12	134.56		13.12	151.29		13.12	156.25		13.12	156.25		13.12	144
13.14	169		13.14	198.81		13.14	171.61		13.14	139.24		13.14	148.84		13.14	156.25		13.14	163.84		13.14	158.76		13.14	151.29		13.14	146.41		13.14	127.69		13.14	146.41
13.16	136.89		13.16	176.89		13.16	156.25		13.16	158.76		13.16	141.61		13.16	148.84		13.16	132.25		13.16	174.24		13.16	148.84		13.16	134.56		13.16	134.56		13.16	156.25
13.18	136.89		13.18	169		13.18	144		13.18	169		13.18	136.89		13.18	163.84		13.18	136.89		13.18	151.29		13.18	174.24		13.18	156.25		13.18	151.29		13.18	163.84
13.2	144		13.2	216.09		13.2	176.89		13.2	151.29		13.2	166.41		13.2	193.21		13.2	139.24		13.2	144		13.2	158.76		13.2	153.76		13.2	121		13.2	156.25
13.22	151.29		13.22	196		13.22	161.29		13.22	156.25		13.22	146.41		13.22	148.84		13.22	144		13.22	169		13.22	134.56		13.22	136.89		13.22	136.89		13.22	156.25
13.24	148.84		13.24	228.01		13.24	146.41		13.24	144		13.24	169		13.24	190.44		13.24	151.29		13.24	158.76		13.24	136.89		13.24	141.61		13.24	146.41		13.24	151.29
13.26	132.25		13.26	176.89		13.26	158.76		13.26	148.84		13.26	153.76		13.26	161.29		13.26	136.89		13.26	141.61		13.26	146.41		13.26	182.25		13.26	129.96		13.26	153.76
13.28	146.41		13.28	179.56		13.28	127.69		13.28	158.76		13.28	174.24		13.28	169		13.28	148.84		13.28	190.44		13.28	153.76		13.28	132.25		13.28	146.41		13.28	169
13.3	134.56		13.3	187.69		13.3	151.29		13.3	144		13.3	153.76		13.3	158.76		13.3	151.29		13.3	163.84		13.3	129.96		13.3	163.84		13.3	139.24		13.3	153.76
13.32	151.29		13.32	204.49		13.32	182.25		13.32	169		13.32	141.61		13.32	158.76		13.32	156.25		13.32	141.61		13.32	146.41		13.32	158.76		13.32	146.41		13.32	161.29
13.34	153.76		13.34	184.96		13.34	148.84		13.34	153.76		13.34	153.76		13.34	148.84		13.34	156.25		13.34	187.69		13.34	121		13.34	169		13.34	136.89		13.34	153.76
13.36	141.61		13.36	179.56		13.36	148.84		13.36	169		13.36	169		13.36	193.21		13.36	144		13.36	169		13.36	134.56		13.36	156.25		13.36	121		13.36	125.44
13.38	144		13.38	169		13.38	158.76		13.38	169		13.38	169		13.38	166.41		13.38	174.24		13.38	141.61		13.38	141.61		13.38	129.96		13.38	156.25		13.38	156.25
13.4	144		13.4	184.96		13.4	163.84		13.4	148.84		13.4	151.29		13.4	158.76		13.4	146.41		13.4	158.76		13.4	151.29		13.4	156.25		13.4	148.84		13.4	121
13.42	134.56		13.42	184.96		13.42	148.84		13.42	151.29		13.42	144		13.42	156.25		13.42	134.56		13.42	158.76		13.42	144		13.42	153.76		13.42	144		13.42	144
13.44	134.56		13.44	141.61		13.44	171.61		13.44	161.29		13.44	139.24		13.44	141.61		13.44	141.61		13.44	148.84		13.44	158.76		13.44	144		13.44	132.25		13.44	146.41
13.46	123.21		13.46	196		13.46	148.84		13.46	148.84		13.46	132.25		13.46	144		13.46	156.25		13.46	182.25		13.46	158.76		13.46	136.89		13.46	148.84		13.46	127.69
13.48	139.24		13.48	201.64		13.48	148.84		13.48	144		13.48	118.81		13.48	148.84		13.48	136.89		13.48	139.24		13.48	144		13.48	139.24		13.48	114.49		13.48	144
13.5	121		13.5	174.24		13.5	153.76		13.5	144		13.5	158.76		13.5	169		13.5	166.41		13.5	163.84		13.5	169		13.5	148.84		13.5	144		13.5	153.76
13.52	151.29		13.52	204.49		13.52	158.76		13.52	156.25		13.52	146.41		13.52	158.76		13.52	134.56		13.52	141.61		13.52	136.89		13.52	158.76		13.52	144		13.52	123.21
13.54	136.89		13.54	184.96		13.54	132.25		13.54	148.84		13.54	141.61		13.54	161.29		13.54	163.84		13.54	182.25		13.54	148.84		13.54	161.29		13.54	148.84		13.54	141.61
13.56	136.89		13.56	187.69		13.56	139.24		13.56	125.44		13.56	136.89		13.56	158.76		13.56	144		13.56	161.29		13.56	127.69		13.56	153.76		13.56	129.96		13.56	156.25
13.58	123.21		13.58	190.44		13.58	132.25		13.58	158.76		13.58	158.76		13.58	158.76		13.58	151.29		13.58	158.76		13.58	151.29		13.58	146.41		13.58	139.24		13.58	163.84
13.6	136.89		13.6	190.44		13.6	136.89		13.6	134.56		13.6	139.24		13.6	163.84		13.6	161.29		13.6	201.64		13.6	151.29		13.6	132.25		13.6	96.04		13.6	156.25
13.62	134.56		13.62	184.96		13.62	127.69		13.62	166.41		13.62	176.89		13.62	171.61		13.62	141.61		13.62	153.76		13.62	139.24		13.62	139.24		13.62	127.69		13.62	161.29
13.64	144		13.64	196		13.64	139.24		13.64	144		13.64	144		13.64	158.76		13.64	148.84		13.64	171.61		13.64	148.84		13.64	156.25		13.64	141.61		13.64	148.84
13.66	146.41		13.66	213.16		13.66	127.69		13.66	148.84		13.66	144		13.66	171.61		13.66	156.25		13.66	193.21		13.66	136.89		13.66	151.29		13.66	158.76		13.66	114.49
13.68	123.21		13.68	196		13.68	148.84		13.68	139.24		13.68	148.84		13.68	153.76		13.68	139.24		13.68	176.89		13.68	156.25		13.68	153.76		13.68	121		13.68	144
13.7	158.76		13.7	169		13.7	148.84		13.7	134.56		13.7	136.89		13.7	156.25		13.7	139.24		13.7	169		13.7	148.84		13.7	146.41		13.7	136.89		13.7	151.29
13.72	118.81		13.72	169		13.72	136.89		13.72	129.96		13.72	182.25		13.72	161.29		13.72	156.25		13.72	146.41		13.72	146.41		13.72	146.41		13.72	146.41		13.72	141.61
13.74	121		13.74	179.56		13.74	163.84		13.74	158.76		13.74	141.61		13.74	139.24		13.74	139.24		13.74	158.76		13.74	139.24		13.74	141.61		13.74	129.96		13.74	153.76
13.76	136.89		13.76	176.89		13.76	151.29		13.76	132.25		13.76	161.29		13.76	158.76		13.76	148.84		13.76	151.29		13.76	148.84		13.76	121		13.76	123.21		13.76	146.41
13.78	174.24		13.78	176.89		13.78	156.25		13.78	148.84		13.78	153.76		13.78	151.29		13.78	141.61		13.78	148.84		13.78	153.76		13.78	141.61		13.78	139.24		13.78	153.76
13.8	129.96		13.8	179.56		13.8	146.41		13.8	161.29		13.8	153.76		13.8	161.29		13.8	134.56		13.8	158.76		13.8	121		13.8	148.84		13.8	127.69		13.8	144
13.82	136.89		13.82	204.49		13.82	144		13.82	151.29		13.82	148.84		13.82	148.84		13.82	141.61		13.82	148.84		13.82	129.96		13.82	153.76		13.82	132.25		13.82	141.61
13.84	129.96		13.84	169		13.84	156.25		13.84	163.84		13.84	148.84		13.84	184.96		13.84	144		13.84	153.76		13.84	141.61		13.84	161.29		13.84	136.89		13.84	127.69
13.86	158.76		13.86	201.64		13.86	129.96		13.86	153.76		13.86	134.56		13.86	146.41		13.86	166.41		13.86	187.69		13.86	118.81		13.86	141.61		13.86	132.25		13.86	153.76
13.88	146.41		13.88	161.29		13.88	148.84		13.88	123.21		13.88	169		13.88	153.76		13.88	132.25		13.88	179.56		13.88	132.25		13.88	166.41		13.88	118.81		13.88	148.84
13.9	156.25		13.9	176.89		13.9	156.25		13.9	144		13.9	136.89		13.9	144		13.9	141.61		13.9	153.76		13.9	148.84		13.9	148.84		13.9	125.44		13.9	141.61
13.92	127.69		13.92	169		13.92	163.84		13.92	146.41		13.92	156.25		13.92	163.84		13.92	148.84		13.92	153.76		13.92	108.16		13.92	146.41		13.92	121		13.92	134.56
13.94	134.56		13.94	196		13.94	166.41		13.94	121		13.94	144		13.94	158.76		13.94	132.25		13.94	148.84		13.94	134.56		13.94	169		13.94	148.84		13.94	169
13.96	153.76		13.96	198.81		13.96	158.76		13.96	163.84		13.96	129.96		13.96	153.76		13.96	136.89		13.96	166.41		13.96	151.29		13.96	151.29		13.96	134.56		13.96	153.76
13.98	127.69		13.98	182.25		13.98	161.29		13.98	129.96		13.98	156.25		13.98	158.76		13.98	129.96		13.98	153.76		13.98	129.96		13.98	139.24		13.98	127.69		13.98	136.89
14	144		14	193.21		14	121		14	161.29		14	144		14	158.76		14	151.29		14	158.76		14	151.29		14	158.76		14	125.44		14	158.76
14.02	118.81		14.02	184.96		14.02	127.69		14.02	146.41		14.02	144		14.02	158.76		14.02	158.76		14.02	163.84		14.02	134.56		14.02	171.61		14.02	134.56		14.02	156.25
14.04	123.21		14.04	193.21		14.04	146.41		14.04	171.61		14.04	144		14.04	151.29		14.04	148.84		14.04	123.21		14.04	123.21		14.04	123.21		14.04	121		14.04	146.41
14.06	141.61		14.06	158.76		14.06	146.41		14.06	156.25		14.06	166.41		14.06	161.29		14.06	129.96		14.06	127.69		14.06	136.89		14.06	144		14.06	114.49		14.06	156.25
14.08	139.24		14.08	187.69		14.08	129.96		14.08	158.76		14.08	127.69		14.08	158.76		14.08	127.69		14.08	156.25		14.08	136.89		14.08	141.61		14.08	125.44		14.08	163.84
14.1	134.56		14.1	198.81		14.1	144		14.1	148.84		14.1	132.25		14.1	153.76		14.1	144		14.1	144		14.1	148.84		14.1	151.29		14.1	110.25		14.1	136.89
14.12	146.41		14.12	182.25		14.12	156.25		14.12	121		14.12	136.89		14.12	174.24		14.12	144		14.12	176.89		14.12	134.56		14.12	153.76		14.12	108.16		14.12	136.89
14.14	132.25		14.14	196		14.14	132.25		14.14	153.76		14.14	161.29		14.14	148.84		14.14	146.41		14.14	151.29		14.14	144		14.14	148.84		14.14	123.21		14.14	136.89
14.16	123.21		14.16	176.89		14.16	129.96		14.16	139.24		14.16	125.44		14.16	146.41		14.16	144		14.16	148.84		14.16	136.89		14.16	153.76		14.16	108.16		14.16	139.24
14.18	148.84		14.18	207.36		14.18	146.41		14.18	146.41		14.18	127.69		14.18	148.84		14.18	144		14.18	161.29		14.18	139.24		14.18	146.41		14.18	132.25		14.18	141.61
14.2	146.41		14.2	176.89		14.2	148.84		14.2	156.25		14.2	148.84		14.2	163.84		14.2	118.81		14.2	166.41		14.2	144		14.2	174.24		14.2	125.44		14.2	123.21
14.22	129.96		14.22	163.84		14.22	121		14.22	129.96		14.22	132.25		14.22	182.25		14.22	129.96		14.22	144		14.22	121		14.22	151.29		14.22	127.69		14.22	132.25
14.24	139.24		14.24	216.09		14.24	146.41		14.24	127.69		14.24	151.29		14.24	129.96		14.24	123.21		14.24	153.76		14.24	134.56		14.24	146.41		14.24	114.49		14.24	148.84
14.26	132.25		14.26	171.61		14.26	144		14.26	148.84		14.26	156.25		14.26	153.76		14.26	104.04		14.26	151.29		14.26	129.96		14.26	163.84		14.26	114.49		14.26	134.56
14.28	136.89		14.28	179.56		14.28	146.41		14.28	129.96		14.28	146.41		14.28	136.89		14.28	136.89		14.28	174.24		14.28	144		14.28	158.76		14.28	121		14.28	129.96
14.3	144		14.3	187.69		14.3	144		14.3	146.41		14.3	129.96		14.3	161.29		14.3	132.25		14.3	134.56		14.3	141.61		14.3	151.29		14.3	136.89		14.3	136.89
14.32	136.89		14.32	187.69		14.32	144		14.32	146.41		14.32	129.96		14.32	148.84		14.32	129.96		14.32	127.69		14.32	121		14.32	153.76		14.32	110.25		14.32	134.56
14.34	127.69		14.34	198.81		14.34	148.84		14.34	153.76		14.34	129.96		14.34	151.29		14.34	132.25		14.34	161.29		14.34	108.16		14.34	132.25		14.34	104.04		14.34	153.76
14.36	108.16		14.36	190.44		14.36	139.24		14.36	141.61		14.36	146.41		14.36	144		14.36	129.96		14.36	187.69		14.36	127.69		14.36	129.96		14.36	136.89		14.36	141.61
14.38	136.89		14.38	156.25		14.38	129.96		14.38	134.56		14.38	139.24		14.38	169		14.38	151.29		14.38	153.76		14.38	129.96		14.38	144		14.38	136.89		14.38	132.25
14.4	132.25		14.4	169		14.4	148.84		14.4	156.25		14.4	148.84		14.4	158.76		14.4	136.89		14.4	166.41		14.4	139.24		14.4	151.29		14.4	127.69		14.4	141.61
14.42	139.24		14.42	187.69		14.42	132.25		14.42	129.96		14.42	146.41		14.42	176.89		14.42	121		14.42	156.25		14.42	134.56		14.42	129.96		14.42	129.96		14.42	141.61
14.44	141.61		14.44	184.96		14.44	132.25		14.44	144		14.44	144		14.44	171.61		14.44	121		14.44	144		14.44	121		14.44	136.89		14.44	110.25		14.44	156.25
14.46	144		14.46	184.96		14.46	146.41		14.46	144		14.46	139.24		14.46	169		14.46	144		14.46	136.89		14.46	123.21		14.46	161.29		14.46	141.61		14.46	148.84
14.48	125.44		14.48	184.96		14.48	118.81		14.48	125.44		14.48	144		14.48	158.76		14.48	125.44		14.48	151.29		14.48	123.21		14.48	146.41		14.48	110.25		14.48	146.41
14.5	121		14.5	207.36		14.5	127.69		14.5	129.96		14.5	123.21		14.5	144		14.5	134.56		14.5	156.25		14.5	125.44		14.5	163.84		14.5	100		14.5	125.44
14.52	121		14.52	198.81		14.52	129.96		14.52	153.76		14.52	151.29		14.52	158.76		14.52	144		14.52	144		14.52	134.56		14.52	139.24		14.52	134.56		14.52	146.41
14.54	136.89		14.54	176.89		14.54	151.29		14.54	141.61		14.54	146.41		14.54	132.25		14.54	146.41		14.54	139.24		14.54	127.69		14.54	123.21		14.54	125.44		14.54	114.49
14.56	123.21		14.56	169		14.56	129.96		14.56	166.41		14.56	148.84		14.56	153.76		14.56	127.69		14.56	148.84		14.56	146.41		14.56	123.21		14.56	136.89		14.56	161.29
14.58	125.44		14.58	158.76		14.58	129.96		14.58	139.24		14.58	139.24		14.58	127.69		14.58	112.36		14.58	136.89		14.58	132.25		14.58	127.69		14.58	129.96		14.58	176.89
14.6	139.24		14.6	184.96		14.6	125.44		14.6	132.25		14.6	151.29		14.6	163.84		14.6	139.24		14.6	148.84		14.6	116.64		14.6	114.49		14.6	144		14.6	125.44
14.62	127.69		14.62	196		14.62	144		14.62	134.56		14.62	151.29		14.62	161.29		14.62	127.69		14.62	176.89		14.62	125.44		14.62	141.61		14.62	125.44		14.62	136.89
14.64	139.24		14.64	187.69		14.64	129.96		14.64	118.81		14.64	141.61		14.64	139.24		14.64	132.25		14.64	136.89		14.64	123.21		14.64	146.41		14.64	108.16		14.64	156.25
14.66	141.61		14.66	184.96		14.66	141.61		14.66	141.61		14.66	141.61		14.66	144		14.66	136.89		14.66	158.76		14.66	129.96		14.66	151.29		14.66	129.96		14.66	136.89
14.68	123.21		14.68	193.21		14.68	127.69		14.68	116.64		14.68	129.96		14.68	132.25		14.68	123.21		14.68	153.76		14.68	127.69		14.68	136.89		14.68	116.64		14.68	132.25
14.7	110.25		14.7	179.56		14.7	127.69		14.7	153.76		14.7	121		14.7	148.84		14.7	148.84		14.7	141.61		14.7	132.25		14.7	127.69		14.7	132.25		14.7	148.84
14.72	121		14.72	184.96		14.72	136.89		14.72	148.84		14.72	132.25		14.72	132.25		14.72	125.44		14.72	158.76		14.72	139.24		14.72	127.69		14.72	123.21		14.72	158.76
14.74	125.44		14.74	196		14.74	127.69		14.74	141.61		14.74	161.29		14.74	151.29		14.74	129.96		14.74	141.61		14.74	132.25		14.74	158.76		14.74	132.25		14.74	136.89
14.76	127.69		14.76	182.25		14.76	136.89		14.76	158.76		14.76	129.96		14.76	148.84		14.76	144		14.76	129.96		14.76	163.84		14.76	148.84		14.76	158.76		14.76	148.84
14.78	121		14.78	161.29		14.78	144		14.78	136.89		14.78	121		14.78	156.25		14.78	148.84		14.78	169		14.78	121		14.78	141.61		14.78	151.29		14.78	127.69
14.8	129.96		14.8	158.76		14.8	146.41		14.8	127.69		14.8	141.61		14.8	134.56		14.8	132.25		14.8	151.29		14.8	121		14.8	153.76		14.8	151.29		14.8	161.29
14.82	129.96		14.82	156.25		14.82	121		14.82	151.29		14.82	116.64		14.82	141.61		14.82	134.56		14.82	134.56		14.82	129.96		14.82	179.56		14.82	146.41		14.82	176.89
14.84	118.81		14.84	184.96		14.84	144		14.84	163.84		14.84	129.96		14.84	151.29		14.84	127.69		14.84	132.25		14.84	123.21		14.84	127.69		14.84	174.24		14.84	169
14.86	104.04		14.86	184.96		14.86	146.41		14.86	132.25		14.86	112.36		14.86	129.96		14.86	129.96		14.86	132.25		14.86	144		14.86	148.84		14.86	121		14.86	156.25
14.88	136.89		14.88	176.89		14.88	139.24		14.88	127.69		14.88	125.44		14.88	151.29		14.88	134.56		14.88	148.84		14.88	118.81		14.88	141.61		14.88	139.24		14.88	141.61
14.9	127.69		14.9	176.89		14.9	136.89		14.9	132.25		14.9	110.25		14.9	141.61		14.9	144		14.9	153.76		14.9	148.84		14.9	158.76		14.9	118.81		14.9	174.24
14.92	121		14.92	163.84		14.92	134.56		14.92	121		14.92	121		14.92	163.84		14.92	161.29		14.92	156.25		14.92	158.76		14.92	161.29		14.92	123.21		14.92	132.25
14.94	134.56		14.94	171.61		14.94	139.24		14.94	139.24		14.94	127.69		14.94	129.96		14.94	132.25		14.94	144		14.94	153.76		14.94	134.56		14.94	118.81		14.94	125.44
14.96	110.25		14.96	198.81		14.96	125.44		14.96	153.76		14.96	112.36		14.96	153.76		14.96	98.01		14.96	166.41		14.96	129.96		14.96	146.41		14.96	125.44		14.96	153.76
14.98	148.84		14.98	184.96		14.98	125.44		14.98	121		14.98	139.24		14.98	144		14.98	132.25		14.98	125.44		14.98	134.56		14.98	129.96		14.98	112.36		14.98	146.41
15	118.81		15	184.96		15	141.61		15	148.84		15	132.25		15	161.29		15	144		15	151.29		15	136.89		15	123.21		15	106.09		15	114.49
15.02	125.44		15.02	171.61		15.02	134.56		15.02	144		15.02	129.96		15.02	141.61		15.02	139.24		15.02	118.81		15.02	125.44		15.02	163.84		15.02	116.64		15.02	144
15.04	146.41		15.04	163.84		15.04	144		15.04	146.41		15.04	118.81		15.04	132.25		15.04	141.61		15.04	129.96		15.04	106.09		15.04	110.25		15.04	136.89		15.04	148.84
15.06	123.21		15.06	171.61		15.06	116.64		15.06	139.24		15.06	151.29		15.06	151.29		15.06	125.44		15.06	146.41		15.06	114.49		15.06	144		15.06	94.09		15.06	148.84
15.08	125.44		15.08	163.84		15.08	129.96		15.08	136.89		15.08	132.25		15.08	136.89		15.08	136.89		15.08	146.41		15.08	123.21		15.08	125.44		15.08	102.01		15.08	121
15.1	121		15.1	187.69		15.1	129.96		15.1	151.29		15.1	156.25		15.1	134.56		15.1	116.64		15.1	132.25		15.1	121		15.1	151.29		15.1	110.25		15.1	136.89
15.12	121		15.12	179.56		15.12	114.49		15.12	139.24		15.12	148.84		15.12	151.29		15.12	110.25		15.12	136.89		15.12	123.21		15.12	156.25		15.12	110.25		15.12	123.21
15.14	132.25		15.14	184.96		15.14	129.96		15.14	125.44		15.14	141.61		15.14	141.61		15.14	141.61		15.14	153.76		15.14	132.25		15.14	139.24		15.14	123.21		15.14	148.84
15.16	110.25		15.16	184.96		15.16	132.25		15.16	125.44		15.16	108.16		15.16	144		15.16	148.84		15.16	148.84		15.16	129.96		15.16	129.96		15.16	102.01		15.16	141.61
15.18	112.36		15.18	156.25		15.18	134.56		15.18	148.84		15.18	136.89		15.18	118.81		15.18	139.24		15.18	144		15.18	121		15.18	125.44		15.18	127.69		15.18	136.89
15.2	125.44		15.2	176.89		15.2	158.76		15.2	151.29		15.2	129.96		15.2	176.89		15.2	132.25		15.2	141.61		15.2	136.89		15.2	163.84		15.2	114.49		15.2	127.69
15.22	148.84		15.22	179.56		15.22	114.49		15.22	158.76		15.22	144		15.22	144		15.22	134.56		15.22	139.24		15.22	139.24		15.22	161.29		15.22	114.49		15.22	125.44
15.24	127.69		15.24	190.44		15.24	141.61		15.24	146.41		15.24	146.41		15.24	146.41		15.24	118.81		15.24	127.69		15.24	127.69		15.24	146.41		15.24	108.16		15.24	148.84
15.26	136.89		15.26	169		15.26	129.96		15.26	127.69		15.26	118.81		15.26	151.29		15.26	151.29		15.26	153.76		15.26	139.24		15.26	148.84		15.26	116.64		15.26	144
15.28	114.49		15.28	176.89		15.28	129.96		15.28	127.69		15.28	129.96		15.28	141.61		15.28	153.76		15.28	132.25		15.28	166.41		15.28	151.29		15.28	121		15.28	148.84
15.3	108.16		15.3	176.89		15.3	121		15.3	123.21		15.3	127.69		15.3	158.76		15.3	123.21		15.3	153.76		15.3	114.49		15.3	141.61		15.3	110.25		15.3	134.56
15.32	112.36		15.32	163.84		15.32	100		15.32	116.64		15.32	123.21		15.32	132.25		15.32	118.81		15.32	151.29		15.32	129.96		15.32	153.76		15.32	108.16		15.32	148.84
15.34	129.96		15.34	174.24		15.34	121		15.34	127.69		15.34	132.25		15.34	153.76		15.34	118.81		15.34	134.56		15.34	125.44		15.34	153.76		15.34	123.21		15.34	136.89
15.36	127.69		15.36	193.21		15.36	125.44		15.36	151.29		15.36	121		15.36	141.61		15.36	121		15.36	129.96		15.36	125.44		15.36	123.21		15.36	106.09		15.36	136.89
15.38	121		15.38	153.76		15.38	129.96		15.38	132.25		15.38	127.69		15.38	141.61		15.38	127.69		15.38	153.76		15.38	151.29		15.38	132.25		15.38	125.44		15.38	182.25
15.4	134.56		15.4	161.29		15.4	116.64		15.4	132.25		15.4	98.01		15.4	144		15.4	121		15.4	132.25		15.4	108.16		15.4	166.41		15.4	116.64		15.4	148.84
15.42	144		15.42	179.56		15.42	151.29		15.42	144		15.42	136.89		15.42	141.61		15.42	100		15.42	148.84		15.42	132.25		15.42	146.41		15.42	98.01		15.42	136.89
15.44	108.16		15.44	171.61		15.44	132.25		15.44	163.84		15.44	125.44		15.44	144		15.44	139.24		15.44	118.81		15.44	141.61		15.44	141.61		15.44	121		15.44	129.96
15.46	136.89		15.46	169		15.46	125.44		15.46	146.41		15.46	125.44		15.46	148.84		15.46	129.96		15.46	144		15.46	118.81		15.46	134.56		15.46	104.04		15.46	151.29
15.48	108.16		15.48	156.25		15.48	132.25		15.48	144		15.48	114.49		15.48	166.41		15.48	146.41		15.48	136.89		15.48	121		15.48	153.76		15.48	139.24		15.48	121
15.5	127.69		15.5	174.24		15.5	116.64		15.5	125.44		15.5	127.69		15.5	151.29		15.5	139.24		15.5	129.96		15.5	108.16		15.5	171.61		15.5	118.81		15.5	132.25
15.52	125.44		15.52	174.24		15.52	134.56		15.52	129.96		15.52	136.89		15.52	156.25		15.52	127.69		15.52	132.25		15.52	123.21		15.52	163.84		15.52	96.04		15.52	161.29
15.54	98.01		15.54	166.41		15.54	129.96		15.54	153.76		15.54	123.21		15.54	163.84		15.54	121		15.54	153.76		15.54	132.25		15.54	146.41		15.54	108.16		15.54	158.76
15.56	98.01		15.56	176.89		15.56	127.69		15.56	141.61		15.56	114.49		15.56	116.64		15.56	144		15.56	158.76		15.56	123.21		15.56	144		15.56	102.01		15.56	134.56
15.58	108.16		15.58	163.84		15.58	121		15.58	166.41		15.58	156.25		15.58	125.44		15.58	121		15.58	144		15.58	104.04		15.58	139.24		15.58	125.44		15.58	112.36
15.6	125.44		15.6	169		15.6	144		15.6	144		15.6	114.49		15.6	144		15.6	123.21		15.6	144		15.6	146.41		15.6	139.24		15.6	106.09		15.6	144
15.62	118.81		15.62	225		15.62	136.89		15.62	148.84		15.62	132.25		15.62	129.96		15.62	148.84		15.62	148.84		15.62	129.96		15.62	139.24		15.62	112.36		15.62	112.36
15.64	132.25		15.64	163.84		15.64	134.56		15.64	129.96		15.64	129.96		15.64	161.29		15.64	139.24		15.64	153.76		15.64	123.21		15.64	125.44		15.64	100		15.64	132.25
15.66	98.01		15.66	196		15.66	129.96		15.66	134.56		15.66	148.84		15.66	151.29		15.66	132.25		15.66	136.89		15.66	121		15.66	132.25		15.66	116.64		15.66	139.24
15.68	127.69		15.68	163.84		15.68	116.64		15.68	141.61		15.68	129.96		15.68	139.24		15.68	127.69		15.68	144		15.68	108.16		15.68	141.61		15.68	102.01		15.68	144
15.7	108.16		15.7	198.81		15.7	118.81		15.7	129.96		15.7	136.89		15.7	127.69		15.7	134.56		15.7	123.21		15.7	108.16		15.7	125.44		15.7	114.49		15.7	106.09
15.72	116.64		15.72	187.69		15.72	134.56		15.72	136.89		15.72	125.44		15.72	153.76		15.72	125.44		15.72	151.29		15.72	108.16		15.72	139.24		15.72	108.16		15.72	151.29
15.74	136.89		15.74	151.29		15.74	108.16		15.74	136.89		15.74	127.69		15.74	129.96		15.74	121		15.74	153.76		15.74	121		15.74	144		15.74	116.64		15.74	139.24
15.76	98.01		15.76	190.44		15.76	118.81		15.76	148.84		15.76	146.41		15.76	144		15.76	153.76		15.76	153.76		15.76	112.36		15.76	144		15.76	134.56		15.76	148.84
15.78	104.04		15.78	166.41		15.78	118.81		15.78	118.81		15.78	139.24		15.78	144		15.78	144		15.78	151.29		15.78	108.16		15.78	132.25		15.78	116.64		15.78	139.24
15.8	118.81		15.8	179.56		15.8	121		15.8	144		15.8	139.24		15.8	153.76		15.8	118.81		15.8	123.21		15.8	129.96		15.8	129.96		15.8	112.36		15.8	136.89
15.82	110.25		15.82	182.25		15.82	139.24		15.82	136.89		15.82	136.89		15.82	156.25		15.82	112.36		15.82	148.84		15.82	144		15.82	127.69		15.82	98.01		15.82	134.56
15.84	141.61		15.84	187.69		15.84	118.81		15.84	136.89		15.84	148.84		15.84	148.84		15.84	146.41		15.84	161.29		15.84	118.81		15.84	136.89		15.84	112.36		15.84	127.69
15.86	127.69		15.86	146.41		15.86	112.36		15.86	132.25		15.86	148.84		15.86	134.56		15.86	129.96		15.86	146.41		15.86	125.44		15.86	148.84		15.86	116.64		15.86	141.61
15.88	139.24		15.88	171.61		15.88	127.69		15.88	141.61		15.88	139.24		15.88	148.84		15.88	141.61		15.88	144		15.88	112.36		15.88	163.84		15.88	106.09		15.88	121
15.9	110.25		15.9	182.25		15.9	125.44		15.9	125.44		15.9	139.24		15.9	139.24		15.9	123.21		15.9	144		15.9	108.16		15.9	129.96		15.9	116.64		15.9	134.56
15.92	129.96		15.92	156.25		15.92	121		15.92	136.89		15.92	132.25		15.92	158.76		15.92	129.96		15.92	136.89		15.92	123.21		15.92	127.69		15.92	102.01		15.92	156.25
15.94	127.69		15.94	163.84		15.94	129.96		15.94	127.69		15.94	132.25		15.94	148.84		15.94	125.44		15.94	118.81		15.94	116.64		15.94	139.24		15.94	110.25		15.94	141.61
15.96	136.89		15.96	151.29		15.96	139.24		15.96	139.24		15.96	146.41		15.96	136.89		15.96	132.25		15.96	136.89		15.96	106.09		15.96	151.29		15.96	116.64		15.96	141.61
15.98	104.04		15.98	176.89		15.98	108.16		15.98	136.89		15.98	144		15.98	163.84		15.98	121		15.98	148.84		15.98	123.21		15.98	121		15.98	121		15.98	136.89
16	127.69		16	174.24		16	118.81		16	174.24		16	121		16	139.24		16	112.36		16	144		16	134.56		16	141.61		16	121		16	163.84
16.02	118.81		16.02	171.61		16.02	132.25		16.02	125.44		16.02	144		16.02	144		16.02	118.81		16.02	139.24		16.02	121		16.02	114.49		16.02	129.96		16.02	153.76
16.04	79.21		16.04	163.84		16.04	129.96		16.04	127.69		16.04	129.96		16.04	148.84		16.04	146.41		16.04	144		16.04	96.04		16.04	144		16.04	139.24		16.04	148.84
16.06	112.36		16.06	182.25		16.06	125.44		16.06	139.24		16.06	139.24		16.06	144		16.06	112.36		16.06	136.89		16.06	112.36		16.06	134.56		16.06	129.96		16.06	151.29
16.08	139.24		16.08	171.61		16.08	136.89		16.08	127.69		16.08	144		16.08	146.41		16.08	127.69		16.08	134.56		16.08	125.44		16.08	141.61		16.08	116.64		16.08	129.96
16.1	88.36		16.1	174.24		16.1	125.44		16.1	116.64		16.1	144		16.1	151.29		16.1	132.25		16.1	139.24		16.1	139.24		16.1	158.76		16.1	121		16.1	148.84
16.12	102.01		16.12	187.69		16.12	125.44		16.12	136.89		16.12	144		16.12	136.89		16.12	123.21		16.12	163.84		16.12	116.64		16.12	134.56		16.12	110.25		16.12	141.61
16.14	127.69		16.14	187.69		16.14	129.96		16.14	132.25		16.14	148.84		16.14	146.41		16.14	132.25		16.14	144		16.14	112.36		16.14	136.89		16.14	112.36		16.14	139.24
16.16	88.36		16.16	184.96		16.16	114.49		16.16	123.21		16.16	139.24		16.16	166.41		16.16	134.56		16.16	139.24		16.16	112.36		16.16	144		16.16	118.81		16.16	139.24
16.18	102.01		16.18	153.76		16.18	121		16.18	121		16.18	144		16.18	144		16.18	144		16.18	156.25		16.18	129.96		16.18	129.96		16.18	108.16		16.18	141.61
16.2	104.04		16.2	176.89		16.2	123.21		16.2	108.16		16.2	148.84		16.2	153.76		16.2	132.25		16.2	144		16.2	104.04		16.2	125.44		16.2	96.04		16.2	129.96
16.22	108.16		16.22	158.76		16.22	146.41		16.22	153.76		16.22	129.96		16.22	156.25		16.22	127.69		16.22	144		16.22	98.01		16.22	125.44		16.22	112.36		16.22	123.21
16.24	102.01		16.24	196		16.24	134.56		16.24	129.96		16.24	151.29		16.24	141.61		16.24	110.25		16.24	146.41		16.24	121		16.24	136.89		16.24	92.16		16.24	125.44
16.26	110.25		16.26	163.84		16.26	94.09		16.26	129.96		16.26	121		16.26	166.41		16.26	121		16.26	132.25		16.26	98.01		16.26	144		16.26	102.01		16.26	136.89
16.28	108.16		16.28	174.24		16.28	123.21		16.28	129.96		16.28	121		16.28	153.76		16.28	125.44		16.28	136.89		16.28	132.25		16.28	102.01		16.28	84.64		16.28	148.84
16.3	127.69		16.3	166.41		16.3	118.81		16.3	139.24		16.3	132.25		16.3	161.29		16.3	125.44		16.3	151.29		16.3	129.96		16.3	134.56		16.3	84.64		16.3	114.49
16.32	118.81		16.32	182.25		16.32	112.36		16.32	134.56		16.32	148.84		16.32	182.25		16.32	129.96		16.32	148.84		16.32	104.04		16.32	136.89		16.32	96.04		16.32	125.44
16.34	116.64		16.34	176.89		16.34	129.96		16.34	123.21		16.34	139.24		16.34	148.84		16.34	136.89		16.34	129.96		16.34	116.64		16.34	134.56		16.34	116.64		16.34	136.89
16.36	110.25		16.36	174.24		16.36	121		16.36	129.96		16.36	136.89		16.36	148.84		16.36	110.25		16.36	146.41		16.36	123.21		16.36	118.81		16.36	125.44		16.36	136.89
16.38	106.09		16.38	153.76		16.38	132.25		16.38	134.56		16.38	129.96		16.38	136.89		16.38	123.21		16.38	125.44		16.38	118.81		16.38	158.76		16.38	92.16		16.38	136.89
16.4	127.69		16.4	153.76		16.4	121		16.4	132.25		16.4	118.81		16.4	123.21		16.4	116.64		16.4	141.61		16.4	132.25		16.4	129.96		16.4	90.25		16.4	129.96
16.42	125.44		16.42	196		16.42	121		16.42	136.89		16.42	125.44		16.42	136.89		16.42	146.41		16.42	139.24		16.42	110.25		16.42	151.29		16.42	100		16.42	121
16.44	125.44		16.44	187.69		16.44	110.25		16.44	141.61		16.44	156.25		16.44	139.24		16.44	104.04		16.44	136.89		16.44	114.49		16.44	134.56		16.44	108.16		16.44	123.21
16.46	125.44		16.46	182.25		16.46	104.04		16.46	134.56		16.46	144		16.46	139.24		16.46	112.36		16.46	129.96		16.46	96.04		16.46	127.69		16.46	102.01		16.46	134.56
16.48	106.09		16.48	158.76		16.48	127.69		16.48	129.96		16.48	163.84		16.48	134.56		16.48	129.96		16.48	116.64		16.48	110.25		16.48	136.89		16.48	88.36		16.48	144
16.5	106.09		16.5	158.76		16.5	123.21		16.5	118.81		16.5	125.44		16.5	129.96		16.5	121		16.5	144		16.5	146.41		16.5	158.76		16.5	114.49		16.5	127.69
16.52	125.44		16.52	176.89		16.52	116.64		16.52	139.24		16.52	129.96		16.52	129.96		16.52	98.01		16.52	118.81		16.52	136.89		16.52	139.24		16.52	84.64		16.52	121
16.54	106.09		16.54	156.25		16.54	139.24		16.54	148.84		16.54	141.61		16.54	144		16.54	136.89		16.54	125.44		16.54	127.69		16.54	129.96		16.54	90.25		16.54	121
16.56	90.25		16.56	176.89		16.56	106.09		16.56	146.41		16.56	121		16.56	148.84		16.56	114.49		16.56	136.89		16.56	100		16.56	136.89		16.56	98.01		16.56	132.25
16.58	118.81		16.58	163.84		16.58	94.09		16.58	112.36		16.58	104.04		16.58	118.81		16.58	121		16.58	129.96		16.58	112.36		16.58	134.56		16.58	96.04		16.58	141.61
16.6	129.96		16.6	166.41		16.6	102.01		16.6	132.25		16.6	121		16.6	139.24		16.6	127.69		16.6	153.76		16.6	114.49		16.6	148.84		16.6	116.64		16.6	112.36
16.62	90.25		16.62	158.76		16.62	118.81		16.62	144		16.62	121		16.62	129.96		16.62	121		16.62	136.89		16.62	112.36		16.62	134.56		16.62	114.49		16.62	151.29
16.64	121		16.64	187.69		16.64	123.21		16.64	121		16.64	134.56		16.64	136.89		16.64	127.69		16.64	136.89		16.64	114.49		16.64	129.96		16.64	98.01		16.64	114.49
16.66	108.16		16.66	190.44		16.66	110.25		16.66	139.24		16.66	106.09		16.66	123.21		16.66	118.81		16.66	129.96		16.66	114.49		16.66	121		16.66	106.09		16.66	121
16.68	118.81		16.68	196		16.68	121		16.68	125.44		16.68	129.96		16.68	118.81		16.68	132.25		16.68	121		16.68	108.16		16.68	129.96		16.68	84.64		16.68	134.56
16.7	112.36		16.7	156.25		16.7	106.09		16.7	112.36		16.7	125.44		16.7	146.41		16.7	114.49		16.7	129.96		16.7	118.81		16.7	127.69		16.7	92.16		16.7	127.69
16.72	121		16.72	179.56		16.72	121		16.72	132.25		16.72	108.16		16.72	134.56		16.72	112.36		16.72	141.61		16.72	112.36		16.72	118.81		16.72	112.36		16.72	125.44
16.74	112.36		16.74	158.76		16.74	129.96		16.74	132.25		16.74	112.36		16.74	148.84		16.74	96.04		16.74	176.89		16.74	125.44		16.74	127.69		16.74	114.49		16.74	123.21
16.76	118.81		16.76	144		16.76	123.21		16.76	127.69		16.76	134.56		16.76	132.25		16.76	129.96		16.76	144		16.76	116.64		16.76	125.44		16.76	82.81		16.76	125.44
16.78	110.25		16.78	166.41		16.78	125.44		16.78	129.96		16.78	125.44		16.78	134.56		16.78	127.69		16.78	139.24		16.78	123.21		16.78	148.84		16.78	92.16		16.78	125.44
16.8	118.81		16.8	163.84		16.8	146.41		16.8	125.44		16.8	132.25		16.8	123.21		16.8	129.96		16.8	148.84		16.8	129.96		16.8	136.89		16.8	123.21		16.8	134.56
16.82	106.09		16.82	193.21		16.82	121		16.82	112.36		16.82	118.81		16.82	118.81		16.82	98.01		16.82	112.36		16.82	121		16.82	148.84		16.82	108.16		16.82	134.56
16.84	118.81		16.84	182.25		16.84	116.64		16.84	144		16.84	123.21		16.84	129.96		16.84	112.36		16.84	132.25		16.84	116.64		16.84	148.84		16.84	96.04		16.84	123.21
16.86	102.01		16.86	163.84		16.86	134.56		16.86	139.24		16.86	106.09		16.86	134.56		16.86	136.89		16.86	127.69		16.86	114.49		16.86	123.21		16.86	108.16		16.86	139.24
16.88	114.49		16.88	182.25		16.88	112.36		16.88	123.21		16.88	121		16.88	136.89		16.88	121		16.88	156.25		16.88	116.64		16.88	114.49		16.88	100		16.88	127.69
16.9	121		16.9	176.89		16.9	116.64		16.9	134.56		16.9	110.25		16.9	151.29		16.9	136.89		16.9	148.84		16.9	123.21		16.9	121		16.9	82.81		16.9	125.44
16.92	108.16		16.92	169		16.92	121		16.92	146.41		16.92	125.44		16.92	129.96		16.92	118.81		16.92	148.84		16.92	102.01		16.92	127.69		16.92	102.01		16.92	123.21
16.94	121		16.94	163.84		16.94	116.64		16.94	136.89		16.94	129.96		16.94	144		16.94	116.64		16.94	125.44		16.94	125.44		16.94	144		16.94	96.04		16.94	132.25
16.96	104.04		16.96	174.24		16.96	121		16.96	153.76		16.96	125.44		16.96	118.81		16.96	129.96		16.96	121		16.96	118.81		16.96	134.56		16.96	90.25		16.96	121
16.98	96.04		16.98	144		16.98	116.64		16.98	118.81		16.98	125.44		16.98	153.76		16.98	144		16.98	121		16.98	94.09		16.98	134.56		16.98	110.25		16.98	110.25
17	114.49		17	158.76		17	146.41		17	158.76		17	104.04		17	129.96		17	136.89		17	136.89		17	104.04		17	141.61		17	94.09		17	136.89
17.02	102.01		17.02	179.56		17.02	110.25		17.02	112.36		17.02	123.21		17.02	129.96		17.02	132.25		17.02	116.64		17.02	123.21		17.02	134.56		17.02	92.16		17.02	125.44
17.04	102.01		17.04	187.69		17.04	123.21		17.04	123.21		17.04	118.81		17.04	136.89		17.04	132.25		17.04	136.89		17.04	108.16		17.04	129.96		17.04	98.01		17.04	132.25
17.06	110.25		17.06	182.25		17.06	136.89		17.06	148.84		17.06	129.96		17.06	141.61		17.06	127.69		17.06	144		17.06	110.25		17.06	153.76		17.06	116.64		17.06	125.44
17.08	114.49		17.08	198.81		17.08	123.21		17.08	116.64		17.08	112.36		17.08	125.44		17.08	118.81		17.08	132.25		17.08	116.64		17.08	136.89		17.08	108.16		17.08	114.49
17.1	102.01		17.1	182.25		17.1	129.96		17.1	158.76		17.1	125.44		17.1	148.84		17.1	123.21		17.1	148.84		17.1	123.21		17.1	110.25		17.1	94.09		17.1	125.44
17.12	90.25		17.12	174.24		17.12	129.96		17.12	129.96		17.12	132.25		17.12	121		17.12	121		17.12	125.44		17.12	116.64		17.12	121		17.12	96.04		17.12	129.96
17.14	112.36		17.14	179.56		17.14	129.96		17.14	156.25		17.14	110.25		17.14	127.69		17.14	110.25		17.14	148.84		17.14	121		17.14	134.56		17.14	90.25		17.14	148.84
17.16	108.16		17.16	176.89		17.16	127.69		17.16	156.25		17.16	118.81		17.16	134.56		17.16	102.01		17.16	136.89		17.16	108.16		17.16	144		17.16	88.36		17.16	144
17.18	123.21		17.18	182.25		17.18	106.09		17.18	144		17.18	100		17.18	146.41		17.18	146.41		17.18	134.56		17.18	94.09		17.18	132.25		17.18	104.04		17.18	129.96
17.2	102.01		17.2	169		17.2	112.36		17.2	158.76		17.2	116.64		17.2	153.76		17.2	100		17.2	127.69		17.2	106.09		17.2	125.44		17.2	102.01		17.2	125.44
17.22	116.64		17.22	171.61		17.22	112.36		17.22	144		17.22	114.49		17.22	141.61		17.22	121		17.22	132.25		17.22	102.01		17.22	129.96		17.22	90.25		17.22	121
17.24	114.49		17.24	161.29		17.24	153.76		17.24	156.25		17.24	100		17.24	112.36		17.24	114.49		17.24	136.89		17.24	112.36		17.24	123.21		17.24	86.49		17.24	116.64
17.26	108.16		17.26	158.76		17.26	121		17.26	129.96		17.26	127.69		17.26	127.69		17.26	125.44		17.26	112.36		17.26	116.64		17.26	156.25		17.26	102.01		17.26	129.96
17.28	129.96		17.28	174.24		17.28	121		17.28	153.76		17.28	163.84		17.28	127.69		17.28	108.16		17.28	148.84		17.28	110.25		17.28	146.41		17.28	104.04		17.28	127.69
17.3	118.81		17.3	166.41		17.3	102.01		17.3	136.89		17.3	127.69		17.3	132.25		17.3	132.25		17.3	139.24		17.3	112.36		17.3	148.84		17.3	121		17.3	141.61
17.32	98.01		17.32	158.76		17.32	121		17.32	144		17.32	121		17.32	136.89		17.32	136.89		17.32	136.89		17.32	134.56		17.32	127.69		17.32	102.01		17.32	118.81
17.34	108.16		17.34	179.56		17.34	108.16		17.34	134.56		17.34	108.16		17.34	136.89		17.34	125.44		17.34	129.96		17.34	112.36		17.34	134.56		17.34	102.01		17.34	127.69
17.36	100		17.36	169		17.36	132.25		17.36	156.25		17.36	112.36		17.36	148.84		17.36	136.89		17.36	127.69		17.36	127.69		17.36	134.56		17.36	92.16		17.36	129.96
17.38	108.16		17.38	174.24		17.38	114.49		17.38	153.76		17.38	129.96		17.38	136.89		17.38	116.64		17.38	144		17.38	136.89		17.38	121		17.38	90.25		17.38	121
17.4	112.36		17.4	196		17.4	121		17.4	129.96		17.4	114.49		17.4	125.44		17.4	121		17.4	136.89		17.4	127.69		17.4	136.89		17.4	102.01		17.4	127.69
17.42	102.01		17.42	158.76		17.42	129.96		17.42	129.96		17.42	123.21		17.42	139.24		17.42	129.96		17.42	139.24		17.42	106.09		17.42	144		17.42	86.49		17.42	134.56
17.44	123.21		17.44	179.56		17.44	116.64		17.44	139.24		17.44	118.81		17.44	163.84		17.44	121		17.44	123.21		17.44	125.44		17.44	129.96		17.44	96.04		17.44	127.69
17.46	132.25		17.46	176.89		17.46	144		17.46	153.76		17.46	136.89		17.46	144		17.46	116.64		17.46	156.25		17.46	127.69		17.46	127.69		17.46	102.01		17.46	118.81
17.48	114.49		17.48	153.76		17.48	129.96		17.48	169		17.48	118.81		17.48	139.24		17.48	116.64		17.48	136.89		17.48	129.96		17.48	148.84		17.48	110.25		17.48	156.25
17.5	112.36		17.5	182.25		17.5	116.64		17.5	153.76		17.5	125.44		17.5	132.25		17.5	125.44		17.5	129.96		17.5	136.89		17.5	148.84		17.5	116.64		17.5	125.44
17.52	121		17.52	187.69		17.52	118.81		17.52	171.61		17.52	129.96		17.52	166.41		17.52	129.96		17.52	129.96		17.52	132.25		17.52	127.69		17.52	90.25		17.52	141.61
17.54	121		17.54	166.41		17.54	121		17.54	179.56		17.54	123.21		17.54	144		17.54	136.89		17.54	151.29		17.54	121		17.54	151.29		17.54	92.16		17.54	123.21
17.56	125.44		17.56	196		17.56	141.61		17.56	187.69		17.56	121		17.56	144		17.56	146.41		17.56	136.89		17.56	166.41		17.56	166.41		17.56	106.09		17.56	129.96
17.58	153.76		17.58	187.69		17.58	123.21		17.58	151.29		17.58	129.96		17.58	161.29		17.58	112.36		17.58	146.41		17.58	141.61		17.58	132.25		17.58	116.64		17.58	136.89
17.6	136.89		17.6	198.81		17.6	141.61		17.6	176.89		17.6	123.21		17.6	129.96		17.6	134.56		17.6	125.44		17.6	136.89		17.6	163.84		17.6	98.01		17.6	123.21
17.62	129.96		17.62	184.96		17.62	129.96		17.62	166.41		17.62	153.76		17.62	161.29		17.62	139.24		17.62	112.36		17.62	163.84		17.62	163.84		17.62	96.04		17.62	123.21
17.64	121		17.64	190.44		17.64	141.61		17.64	176.89		17.64	98.01		17.64	125.44		17.64	134.56		17.64	136.89		17.64	179.56		17.64	136.89		17.64	104.04		17.64	144
17.66	129.96		17.66	219.04		17.66	141.61		17.66	184.96		17.66	121		17.66	134.56		17.66	136.89		17.66	132.25		17.66	146.41		17.66	136.89		17.66	106.09		17.66	108.16
17.68	127.69		17.68	210.25		17.68	139.24		17.68	176.89		17.68	112.36		17.68	174.24		17.68	139.24		17.68	144		17.68	193.21		17.68	132.25		17.68	108.16		17.68	116.64
17.7	151.29		17.7	204.49		17.7	166.41		17.7	176.89		17.7	116.64		17.7	146.41		17.7	123.21		17.7	136.89		17.7	163.84		17.7	132.25		17.7	104.04		17.7	127.69
17.72	139.24		17.72	216.09		17.72	129.96		17.72	198.81		17.72	141.61		17.72	151.29		17.72	132.25		17.72	148.84		17.72	151.29		17.72	129.96		17.72	96.04		17.72	127.69
17.74	121		17.74	219.04		17.74	136.89		17.74	174.24		17.74	121		17.74	151.29		17.74	127.69		17.74	153.76		17.74	156.25		17.74	146.41		17.74	88.36		17.74	106.09
17.76	141.61		17.76	234.09		17.76	146.41		17.76	190.44		17.76	134.56		17.76	146.41		17.76	141.61		17.76	132.25		17.76	174.24		17.76	148.84		17.76	86.49		17.76	114.49
17.78	153.76		17.78	213.16		17.78	136.89		17.78	210.25		17.78	146.41		17.78	169		17.78	136.89		17.78	129.96		17.78	198.81		17.78	153.76		17.78	92.16		17.78	106.09
17.8	127.69		17.8	196		17.8	148.84		17.8	196		17.8	136.89		17.8	151.29		17.8	125.44		17.8	151.29		17.8	198.81		17.8	136.89		17.8	94.09		17.8	110.25
17.82	134.56		17.82	228.01		17.82	136.89		17.82	225		17.82	121		17.82	141.61		17.82	136.89		17.82	144		17.82	171.61		17.82	144		17.82	92.16		17.82	129.96
17.84	134.56		17.84	240.25		17.84	146.41		17.84	207.36		17.84	129.96		17.84	163.84		17.84	116.64		17.84	132.25		17.84	193.21		17.84	148.84		17.84	90.25		17.84	134.56
17.86	146.41		17.86	216.09		17.86	163.84		17.86	196		17.86	132.25		17.86	156.25		17.86	156.25		17.86	151.29		17.86	216.09		17.86	141.61		17.86	84.64		17.86	118.81
17.88	148.84		17.88	225		17.88	148.84		17.88	213.16		17.88	125.44		17.88	141.61		17.88	123.21		17.88	136.89		17.88	204.49		17.88	153.76		17.88	104.04		17.88	123.21
17.9	146.41		17.9	210.25		17.9	166.41		17.9	207.36		17.9	127.69		17.9	163.84		17.9	148.84		17.9	141.61		17.9	201.64		17.9	136.89		17.9	112.36		17.9	121
17.92	125.44		17.92	246.49		17.92	163.84		17.92	184.96		17.92	118.81		17.92	158.76		17.92	144		17.92	139.24		17.92	210.25		17.92	174.24		17.92	100		17.92	132.25
17.94	123.21		17.94	207.36		17.94	148.84		17.94	231.04		17.94	129.96		17.94	139.24		17.94	123.21		17.94	129.96		17.94	207.36		17.94	148.84		17.94	98.01		17.94	139.24
17.96	121		17.96	231.04		17.96	134.56		17.96	225		17.96	118.81		17.96	169		17.96	127.69		17.96	141.61		17.96	196		17.96	132.25		17.96	94.09		17.96	114.49
17.98	129.96		17.98	204.49		17.98	148.84		17.98	222.01		17.98	125.44		17.98	127.69		17.98	127.69		17.98	148.84		17.98	176.89		17.98	182.25		17.98	108.16		17.98	153.76
18	136.89		18	201.64		18	161.29		18	201.64		18	116.64		18	121		18	134.56		18	141.61		18	213.16		18	161.29		18	90.25		18	104.04
18.02	125.44		18.02	204.49		18.02	148.84		18.02	216.09		18.02	132.25		18.02	156.25		18.02	118.81		18.02	141.61		18.02	190.44		18.02	182.25		18.02	96.04		18.02	106.09
18.04	125.44		18.04	198.81		18.04	163.84		18.04	193.21		18.04	123.21		18.04	156.25		18.04	148.84		18.04	129.96		18.04	176.89		18.04	166.41		18.04	104.04		18.04	116.64
18.06	106.09		18.06	216.09		18.06	132.25		18.06	213.16		18.06	121		18.06	156.25		18.06	125.44		18.06	125.44		18.06	163.84		18.06	141.61		18.06	86.49		18.06	127.69
18.08	118.81		18.08	234.09		18.08	139.24		18.08	196		18.08	129.96		18.08	153.76		18.08	136.89		18.08	146.41		18.08	153.76		18.08	158.76		18.08	102.01		18.08	116.64
18.1	121		18.1	182.25		18.1	139.24		18.1	184.96		18.1	104.04		18.1	161.29		18.1	118.81		18.1	134.56		18.1	158.76		18.1	134.56		18.1	75.69		18.1	114.49
18.12	114.49		18.12	187.69		18.12	132.25		18.12	190.44		18.12	118.81		18.12	176.89		18.12	134.56		18.12	118.81		18.12	146.41		18.12	136.89		18.12	98.01		18.12	139.24
18.14	114.49		18.14	196		18.14	121		18.14	182.25		18.14	127.69		18.14	169		18.14	132.25		18.14	139.24		18.14	153.76		18.14	141.61		18.14	88.36		18.14	134.56
18.16	100		18.16	207.36		18.16	132.25		18.16	179.56		18.16	114.49		18.16	153.76		18.16	125.44		18.16	146.41		18.16	136.89		18.16	125.44		18.16	112.36		18.16	125.44
18.18	92.16		18.18	176.89		18.18	132.25		18.18	176.89		18.18	125.44		18.18	148.84		18.18	136.89		18.18	118.81		18.18	134.56		18.18	129.96		18.18	84.64		18.18	98.01
18.2	110.25		18.2	196		18.2	136.89		18.2	169		18.2	116.64		18.2	125.44		18.2	129.96		18.2	153.76		18.2	125.44		18.2	127.69		18.2	102.01		18.2	127.69
18.22	102.01		18.22	179.56		18.22	136.89		18.22	146.41		18.22	112.36		18.22	141.61		18.22	114.49		18.22	144		18.22	116.64		18.22	136.89		18.22	88.36		18.22	100
18.24	90.25		18.24	196		18.24	114.49		18.24	148.84		18.24	102.01		18.24	127.69		18.24	114.49		18.24	118.81		18.24	127.69		18.24	148.84		18.24	96.04		18.24	116.64
18.26	110.25		18.26	204.49		18.26	116.64		18.26	158.76		18.26	121		18.26	141.61		18.26	123.21		18.26	129.96		18.26	125.44		18.26	121		18.26	92.16		18.26	127.69
18.28	96.04		18.28	198.81		18.28	102.01		18.28	171.61		18.28	123.21		18.28	146.41		18.28	125.44		18.28	116.64		18.28	134.56		18.28	141.61		18.28	98.01		18.28	153.76
18.3	112.36		18.3	144		18.3	121		18.3	146.41		18.3	127.69		18.3	134.56		18.3	123.21		18.3	121		18.3	121		18.3	121		18.3	92.16		18.3	125.44
18.32	108.16		18.32	182.25		18.32	123.21		18.32	161.29		18.32	100		18.32	100		18.32	125.44		18.32	125.44		18.32	118.81		18.32	118.81		18.32	94.09		18.32	134.56
18.34	86.49		18.34	182.25		18.34	118.81		18.34	132.25		18.34	121		18.34	139.24		18.34	129.96		18.34	129.96		18.34	114.49		18.34	136.89		18.34	118.81		18.34	114.49
18.36	108.16		18.36	184.96		18.36	127.69		18.36	153.76		18.36	123.21		18.36	151.29		18.36	114.49		18.36	134.56		18.36	141.61		18.36	110.25		18.36	92.16		18.36	121
18.38	92.16		18.38	169		18.38	123.21		18.38	139.24		18.38	114.49		18.38	112.36		18.38	136.89		18.38	125.44		18.38	106.09		18.38	127.69		18.38	96.04		18.38	129.96
18.4	90.25		18.4	163.84		18.4	116.64		18.4	161.29		18.4	94.09		18.4	141.61		18.4	129.96		18.4	134.56		18.4	104.04		18.4	132.25		18.4	102.01		18.4	108.16
18.42	118.81		18.42	161.29		18.42	141.61		18.42	118.81		18.42	110.25		18.42	121		18.42	114.49		18.42	125.44		18.42	116.64		18.42	129.96		18.42	96.04		18.42	114.49
18.44	104.04		18.44	169		18.44	121		18.44	169		18.44	104.04		18.44	144		18.44	132.25		18.44	123.21		18.44	114.49		18.44	132.25		18.44	100		18.44	110.25
18.46	98.01		18.46	182.25		18.46	110.25		18.46	136.89		18.46	96.04		18.46	148.84		18.46	110.25		18.46	148.84		18.46	108.16		18.46	127.69		18.46	96.04		18.46	106.09
18.48	88.36		18.48	151.29		18.48	116.64		18.48	144		18.48	106.09		18.48	123.21		18.48	114.49		18.48	144		18.48	98.01		18.48	125.44		18.48	94.09		18.48	125.44
18.5	116.64		18.5	184.96		18.5	125.44		18.5	146.41		18.5	141.61		18.5	112.36		18.5	108.16		18.5	139.24		18.5	104.04		18.5	125.44		18.5	96.04		18.5	139.24
18.52	88.36		18.52	151.29		18.52	102.01		18.52	141.61		18.52	116.64		18.52	132.25		18.52	116.64		18.52	144		18.52	104.04		18.52	118.81		18.52	94.09		18.52	112.36
18.54	112.36		18.54	163.84		18.54	118.81		18.54	144		18.54	125.44		18.54	136.89		18.54	104.04		18.54	136.89		18.54	112.36		18.54	118.81		18.54	104.04		18.54	104.04
18.56	90.25		18.56	190.44		18.56	114.49		18.56	144		18.56	129.96		18.56	139.24		18.56	129.96		18.56	116.64		18.56	102.01		18.56	112.36		18.56	108.16		18.56	106.09
18.58	106.09		18.58	163.84		18.58	104.04		18.58	127.69		18.58	108.16		18.58	129.96		18.58	121		18.58	110.25		18.58	104.04		18.58	129.96		18.58	84.64		18.58	127.69
18.6	96.04		18.6	163.84		18.6	110.25		18.6	125.44		18.6	121		18.6	148.84		18.6	116.64		18.6	139.24		18.6	100		18.6	114.49		18.6	92.16		18.6	123.21
18.62	98.01		18.62	166.41		18.62	132.25		18.62	129.96		18.62	102.01		18.62	110.25		18.62	114.49		18.62	134.56		18.62	123.21		18.62	144		18.62	96.04		18.62	116.64
18.64	100		18.64	169		18.64	121		18.64	125.44		18.64	116.64		18.64	144		18.64	132.25		18.64	125.44		18.64	108.16		18.64	139.24		18.64	94.09		18.64	146.41
18.66	94.09		18.66	139.24		18.66	96.04		18.66	141.61		18.66	96.04		18.66	118.81		18.66	88.36		18.66	134.56		18.66	102.01		18.66	134.56		18.66	90.25		18.66	110.25
18.68	88.36		18.68	176.89		18.68	123.21		18.68	136.89		18.68	98.01		18.68	144		18.68	129.96		18.68	134.56		18.68	108.16		18.68	141.61		18.68	77.44		18.68	112.36
18.7	88.36		18.7	146.41		18.7	110.25		18.7	146.41		18.7	106.09		18.7	125.44		18.7	123.21		18.7	121		18.7	102.01		18.7	132.25		18.7	84.64		18.7	118.81
18.72	88.36		18.72	148.84		18.72	108.16		18.72	134.56		18.72	116.64		18.72	139.24		18.72	121		18.72	125.44		18.72	90.25		18.72	134.56		18.72	90.25		18.72	125.44
18.74	90.25		18.74	153.76		18.74	90.25		18.74	108.16		18.74	118.81		18.74	141.61		18.74	116.64		18.74	121		18.74	104.04		18.74	114.49		18.74	112.36		18.74	102.01
18.76	75.69		18.76	171.61		18.76	106.09		18.76	114.49		18.76	100		18.76	132.25		18.76	110.25		18.76	114.49		18.76	102.01		18.76	125.44		18.76	88.36		18.76	121
18.78	90.25		18.78	158.76		18.78	104.04		18.78	121		18.78	121		18.78	106.09		18.78	106.09		18.78	132.25		18.78	92.16		18.78	127.69		18.78	98.01		18.78	148.84
18.8	84.64		18.8	196		18.8	108.16		18.8	134.56		18.8	108.16		18.8	125.44		18.8	114.49		18.8	108.16		18.8	108.16		18.8	100		18.8	79.21		18.8	141.61
18.82	102.01		18.82	163.84		18.82	102.01		18.82	121		18.82	121		18.82	132.25		18.82	116.64		18.82	118.81		18.82	98.01		18.82	136.89		18.82	79.21		18.82	123.21
18.84	82.81		18.84	176.89		18.84	104.04		18.84	108.16		18.84	104.04		18.84	136.89		18.84	94.09		18.84	118.81		18.84	100		18.84	125.44		18.84	90.25		18.84	116.64
18.86	88.36		18.86	144		18.86	88.36		18.86	112.36		18.86	114.49		18.86	123.21		18.86	114.49		18.86	136.89		18.86	104.04		18.86	112.36		18.86	88.36		18.86	118.81
18.88	114.49		18.88	187.69		18.88	112.36		18.88	129.96		18.88	116.64		18.88	123.21		18.88	110.25		18.88	118.81		18.88	100		18.88	116.64		18.88	102.01		18.88	100
18.9	98.01		18.9	161.29		18.9	102.01		18.9	116.64		18.9	106.09		18.9	127.69		18.9	98.01		18.9	112.36		18.9	94.09		18.9	139.24		18.9	81		18.9	110.25
18.92	88.36		18.92	166.41		18.92	106.09		18.92	121		18.92	108.16		18.92	134.56		18.92	118.81		18.92	121		18.92	94.09		18.92	110.25		18.92	102.01		18.92	118.81
18.94	75.69		18.94	176.89		18.94	104.04		18.94	125.44		18.94	104.04		18.94	118.81		18.94	94.09		18.94	136.89		18.94	110.25		18.94	127.69		18.94	112.36		18.94	118.81
18.96	84.64		18.96	174.24		18.96	108.16		18.96	129.96		18.96	104.04		18.96	148.84		18.96	121		18.96	132.25		18.96	90.25		18.96	114.49		18.96	79.21		18.96	125.44
18.98	106.09		18.98	171.61		18.98	100		18.98	127.69		18.98	112.36		18.98	127.69		18.98	110.25		18.98	139.24		18.98	98.01		18.98	139.24		18.98	110.25		18.98	127.69
19	88.36		19	163.84		19	102.01		19	129.96		19	125.44		19	112.36		19	123.21		19	129.96		19	90.25		19	125.44		19	110.25		19	112.36
19.02	96.04		19.02	153.76		19.02	108.16		19.02	123.21		19.02	102.01		19.02	92.16		19.02	125.44		19.02	129.96		19.02	88.36		19.02	132.25		19.02	110.25		19.02	114.49
19.04	94.09		19.04	176.89		19.04	100		19.04	123.21		19.04	96.04		19.04	118.81		19.04	121		19.04	108.16		19.04	102.01		19.04	127.69		19.04	106.09		19.04	114.49
19.06	92.16		19.06	156.25		19.06	104.04		19.06	132.25		19.06	104.04		19.06	158.76		19.06	118.81		19.06	134.56		19.06	98.01		19.06	144		19.06	106.09		19.06	104.04
19.08	86.49		19.08	174.24		19.08	121		19.08	153.76		19.08	96.04		19.08	127.69		19.08	134.56		19.08	121		19.08	102.01		19.08	118.81		19.08	86.49		19.08	127.69
19.1	84.64		19.1	136.89		19.1	108.16		19.1	114.49		19.1	118.81		19.1	123.21		19.1	114.49		19.1	129.96		19.1	79.21		19.1	123.21		19.1	104.04		19.1	110.25
19.12	106.09		19.12	187.69		19.12	110.25		19.12	110.25		19.12	94.09		19.12	100		19.12	121		19.12	148.84		19.12	110.25		19.12	106.09		19.12	82.81		19.12	108.16
19.14	98.01		19.14	166.41		19.14	94.09		19.14	118.81		19.14	102.01		19.14	129.96		19.14	127.69		19.14	123.21		19.14	79.21		19.14	121		19.14	92.16		19.14	125.44
19.16	90.25		19.16	141.61		19.16	100		19.16	146.41		19.16	114.49		19.16	121		19.16	106.09		19.16	151.29		19.16	88.36		19.16	129.96		19.16	86.49		19.16	134.56
19.18	104.04		19.18	169		19.18	108.16		19.18	116.64		19.18	112.36		19.18	125.44		19.18	118.81		19.18	136.89		19.18	98.01		19.18	129.96		19.18	70.56		19.18	104.04
19.2	86.49		19.2	174.24		19.2	123.21		19.2	166.41		19.2	100		19.2	116.64		19.2	116.64		19.2	136.89		19.2	110.25		19.2	114.49		19.2	84.64		19.2	146.41
19.22	86.49		19.22	156.25		19.22	96.04		19.22	134.56		19.22	112.36		19.22	151.29		19.22	106.09		19.22	136.89		19.22	102.01		19.22	125.44		19.22	72.25		19.22	129.96
19.24	92.16		19.24	166.41		19.24	106.09		19.24	110.25		19.24	98.01		19.24	127.69		19.24	84.64		19.24	134.56		19.24	100		19.24	104.04		19.24	88.36		19.24	132.25
19.26	92.16		19.26	153.76		19.26	98.01		19.26	129.96		19.26	114.49		19.26	116.64		19.26	104.04		19.26	116.64		19.26	92.16		19.26	123.21		19.26	73.96		19.26	127.69
19.28	94.09		19.28	176.89		19.28	96.04		19.28	114.49		19.28	102.01		19.28	136.89		19.28	118.81		19.28	129.96		19.28	100		19.28	123.21		19.28	96.04		19.28	98.01
19.3	116.64		19.3	169		19.3	100		19.3	121		19.3	104.04		19.3	139.24		19.3	118.81		19.3	136.89		19.3	100		19.3	129.96		19.3	98.01		19.3	125.44
19.32	98.01		19.32	158.76		19.32	104.04		19.32	123.21		19.32	104.04		19.32	125.44		19.32	98.01		19.32	127.69		19.32	108.16		19.32	161.29		19.32	77.44		19.32	96.04
19.34	100		19.34	174.24		19.34	104.04		19.34	129.96		19.34	118.81		19.34	123.21		19.34	114.49		19.34	118.81		19.34	102.01		19.34	102.01		19.34	88.36		19.34	134.56
19.36	82.81		19.36	148.84		19.36	106.09		19.36	118.81		19.36	96.04		19.36	132.25		19.36	102.01		19.36	132.25		19.36	106.09		19.36	125.44		19.36	79.21		19.36	129.96
19.38	102.01		19.38	148.84		19.38	90.25		19.38	114.49		19.38	102.01		19.38	127.69		19.38	121		19.38	110.25		19.38	100		19.38	106.09		19.38	67.24		19.38	123.21
19.4	98.01		19.4	174.24		19.4	104.04		19.4	139.24		19.4	100		19.4	121		19.4	90.25		19.4	132.25		19.4	102.01		19.4	136.89		19.4	79.21		19.4	104.04
19.42	94.09		19.42	163.84		19.42	98.01		19.42	106.09		19.42	125.44		19.42	123.21		19.42	116.64		19.42	139.24		19.42	100		19.42	98.01		19.42	72.25		19.42	121
19.44	82.81		19.44	153.76		19.44	102.01		19.44	129.96		19.44	102.01		19.44	127.69		19.44	121		19.44	127.69		19.44	90.25		19.44	112.36		19.44	67.24		19.44	121
19.46	98.01		19.46	141.61		19.46	112.36		19.46	134.56		19.46	110.25		19.46	125.44		19.46	108.16		19.46	123.21		19.46	102.01		19.46	127.69		19.46	96.04		19.46	100
19.48	68.89		19.48	153.76		19.48	108.16		19.48	102.01		19.48	123.21		19.48	121		19.48	102.01		19.48	151.29		19.48	100		19.48	141.61		19.48	88.36		19.48	98.01
19.5	92.16		19.5	156.25		19.5	129.96		19.5	114.49		19.5	112.36		19.5	136.89		19.5	114.49		19.5	148.84		19.5	98.01		19.5	134.56		19.5	72.25		19.5	92.16
19.52	90.25		19.52	151.29		19.52	108.16		19.52	129.96		19.52	110.25		19.52	121		19.52	104.04		19.52	148.84		19.52	106.09		19.52	132.25		19.52	88.36		19.52	132.25
19.54	92.16		19.54	171.61		19.54	94.09		19.54	148.84		19.54	110.25		19.54	121		19.54	132.25		19.54	129.96		19.54	90.25		19.54	118.81		19.54	90.25		19.54	121
19.56	86.49		19.56	163.84		19.56	98.01		19.56	96.04		19.56	106.09		19.56	134.56		19.56	100		19.56	144		19.56	100		19.56	118.81		19.56	81		19.56	129.96
19.58	82.81		19.58	158.76		19.58	96.04		19.58	110.25		19.58	112.36		19.58	144		19.58	104.04		19.58	121		19.58	108.16		19.58	112.36		19.58	79.21		19.58	141.61
19.6	65.61		19.6	158.76		19.6	102.01		19.6	112.36		19.6	102.01		19.6	136.89		19.6	118.81		19.6	141.61		19.6	94.09		19.6	121		19.6	81		19.6	146.41
19.62	77.44		19.62	174.24		19.62	77.44		19.62	144		19.62	106.09		19.62	136.89		19.62	121		19.62	136.89		19.62	79.21		19.62	146.41		19.62	90.25		19.62	112.36
19.64	96.04		19.64	163.84		19.64	110.25		19.64	127.69		19.64	116.64		19.64	114.49		19.64	110.25		19.64	132.25		19.64	96.04		19.64	125.44		19.64	75.69		19.64	121
19.66	86.49		19.66	182.25		19.66	88.36		19.66	121		19.66	92.16		19.66	125.44		19.66	96.04		19.66	118.81		19.66	108.16		19.66	121		19.66	92.16		19.66	129.96
19.68	108.16		19.68	161.29		19.68	100		19.68	123.21		19.68	96.04		19.68	144		19.68	129.96		19.68	144		19.68	98.01		19.68	108.16		19.68	100		19.68	129.96
19.7	92.16		19.7	151.29		19.7	108.16		19.7	121		19.7	110.25		19.7	108.16		19.7	92.16		19.7	114.49		19.7	92.16		19.7	123.21		19.7	67.24		19.7	116.64
19.72	100		19.72	151.29		19.72	90.25		19.72	141.61		19.72	106.09		19.72	125.44		19.72	121		19.72	139.24		19.72	98.01		19.72	106.09		19.72	84.64		19.72	100
19.74	86.49		19.74	158.76		19.74	102.01		19.74	125.44		19.74	102.01		19.74	127.69		19.74	132.25		19.74	134.56		19.74	82.81		19.74	125.44		19.74	100		19.74	123.21
19.76	96.04		19.76	171.61		19.76	84.64		19.76	100		19.76	96.04		19.76	134.56		19.76	102.01		19.76	118.81		19.76	77.44		19.76	121		19.76	100		19.76	108.16
19.78	88.36		19.78	148.84		19.78	92.16		19.78	136.89		19.78	90.25		19.78	141.61		19.78	132.25		19.78	132.25		19.78	108.16		19.78	108.16		19.78	77.44		19.78	136.89
19.8	77.44		19.8	179.56		19.8	86.49		19.8	134.56		19.8	108.16		19.8	108.16		19.8	121		19.8	116.64		19.8	98.01		19.8	106.09		19.8	79.21		19.8	112.36
19.82	86.49		19.82	179.56		19.82	108.16		19.82	123.21		19.82	82.81		19.82	106.09		19.82	106.09		19.82	129.96		19.82	102.01		19.82	127.69		19.82	82.81		19.82	106.09
19.84	100		19.84	163.84		19.84	84.64		19.84	127.69		19.84	86.49		19.84	153.76		19.84	104.04		19.84	121		19.84	94.09		19.84	121		19.84	84.64		19.84	102.01
19.86	86.49		19.86	171.61		19.86	90.25		19.86	118.81		19.86	108.16		19.86	116.64		19.86	125.44		19.86	116.64		19.86	108.16		19.86	127.69		19.86	88.36		19.86	121
19.88	68.89		19.88	190.44		19.88	96.04		19.88	123.21		19.88	98.01		19.88	114.49		19.88	96.04		19.88	114.49		19.88	94.09		19.88	123.21		19.88	77.44		19.88	110.25
19.9	92.16		19.9	163.84		19.9	100		19.9	90.25		19.9	102.01		19.9	141.61		19.9	92.16		19.9	116.64		19.9	79.21		19.9	127.69		19.9	82.81		19.9	136.89
19.92	79.21		19.92	156.25		19.92	90.25		19.92	121		19.92	112.36		19.92	123.21		19.92	114.49		19.92	127.69		19.92	79.21		19.92	127.69		19.92	77.44		19.92	114.49
19.94	75.69		19.94	161.29		19.94	98.01		19.94	100		19.94	110.25		19.94	114.49		19.94	114.49		19.94	132.25		19.94	102.01		19.94	121		19.94	81		19.94	112.36
19.96	100		19.96	139.24		19.96	81		19.96	110.25		19.96	90.25		19.96	129.96		19.96	139.24		19.96	121		19.96	90.25		19.96	104.04		19.96	86.49		19.96	121
19.98	92.16		19.98	171.61		19.98	92.16		19.98	121		19.98	106.09		19.98	114.49		19.98	108.16		19.98	112.36		19.98	98.01		19.98	121		19.98	72.25		19.98	100
20	82.81		20	161.29		20	98.01		20	132.25		20	110.25		20	136.89		20	110.25		20	118.81		20	94.09		20	114.49		20	88.36		20	104.04
20.02	104.04		20.02	174.24		20.02	96.04		20.02	116.64		20.02	106.09		20.02	132.25		20.02	102.01		20.02	106.09		20.02	90.25		20.02	132.25		20.02	86.49		20.02	102.01
20.04	96.04		20.04	158.76		20.04	92.16		20.04	112.36		20.04	77.44		20.04	114.49		20.04	96.04		20.04	134.56		20.04	86.49		20.04	139.24		20.04	81		20.04	102.01
20.06	96.04		20.06	144		20.06	104.04		20.06	104.04		20.06	96.04		20.06	158.76		20.06	132.25		20.06	123.21		20.06	96.04		20.06	114.49		20.06	92.16		20.06	129.96
20.08	84.64		20.08	136.89		20.08	79.21		20.08	123.21		20.08	96.04		20.08	129.96		20.08	129.96		20.08	129.96		20.08	90.25		20.08	118.81		20.08	102.01		20.08	136.89
20.1	90.25		20.1	153.76		20.1	88.36		20.1	110.25		20.1	96.04		20.1	104.04		20.1	123.21		20.1	136.89		20.1	94.09		20.1	102.01		20.1	81		20.1	116.64
20.12	90.25		20.12	184.96		20.12	86.49		20.12	106.09		20.12	98.01		20.12	108.16		20.12	90.25		20.12	129.96		20.12	104.04		20.12	132.25		20.12	67.24		20.12	110.25
20.14	67.24		20.14	136.89		20.14	102.01		20.14	104.04		20.14	102.01		20.14	125.44		20.14	112.36		20.14	148.84		20.14	96.04		20.14	125.44		20.14	77.44		20.14	114.49
20.16	92.16		20.16	163.84		20.16	102.01		20.16	108.16		20.16	82.81		20.16	125.44		20.16	98.01		20.16	121		20.16	88.36		20.16	94.09		20.16	94.09		20.16	110.25
20.18	86.49		20.18	179.56		20.18	96.04		20.18	127.69		20.18	84.64		20.18	134.56		20.18	100		20.18	136.89		20.18	92.16		20.18	146.41		20.18	90.25		20.18	98.01
20.2	90.25		20.2	193.21		20.2	98.01		20.2	118.81		20.2	90.25		20.2	108.16		20.2	114.49		20.2	136.89		20.2	84.64		20.2	118.81		20.2	96.04		20.2	110.25
20.22	86.49		20.22	158.76		20.22	90.25		20.22	114.49		20.22	86.49		20.22	136.89		20.22	96.04		20.22	156.25		20.22	100		20.22	129.96		20.22	100		20.22	116.64
20.24	102.01		20.24	161.29		20.24	106.09		20.24	114.49		20.24	96.04		20.24	118.81		20.24	127.69		20.24	129.96		20.24	84.64		20.24	139.24		20.24	82.81		20.24	90.25
20.26	86.49		20.26	132.25		20.26	116.64		20.26	116.64		20.26	102.01		20.26	114.49		20.26	114.49		20.26	129.96		20.26	92.16		20.26	129.96		20.26	90.25		20.26	108.16
20.28	98.01		20.28	129.96		20.28	82.81		20.28	116.64		20.28	102.01		20.28	121		20.28	116.64		20.28	144		20.28	92.16		20.28	104.04		20.28	88.36		20.28	114.49
20.3	118.81		20.3	166.41		20.3	82.81		20.3	121		20.3	94.09		20.3	129.96		20.3	118.81		20.3	144		20.3	88.36		20.3	123.21		20.3	104.04		20.3	134.56
20.32	106.09		20.32	163.84		20.32	90.25		20.32	114.49		20.32	88.36		20.32	118.81		20.32	110.25		20.32	132.25		20.32	98.01		20.32	116.64		20.32	70.56		20.32	121
20.34	84.64		20.34	163.84		20.34	100		20.34	108.16		20.34	121		20.34	139.24		20.34	110.25		20.34	134.56		20.34	92.16		20.34	127.69		20.34	79.21		20.34	104.04
20.36	88.36		20.36	169		20.36	102.01		20.36	127.69		20.36	108.16		20.36	127.69		20.36	121		20.36	141.61		20.36	90.25		20.36	121		20.36	73.96		20.36	139.24
20.38	104.04		20.38	169		20.38	98.01		20.38	110.25		20.38	96.04		20.38	123.21		20.38	123.21		20.38	158.76		20.38	98.01		20.38	121		20.38	88.36		20.38	110.25
20.4	102.01		20.4	182.25		20.4	86.49		20.4	127.69		20.4	86.49		20.4	121		20.4	121		20.4	141.61		20.4	86.49		20.4	100		20.4	82.81		20.4	112.36
20.42	102.01		20.42	169		20.42	102.01		20.42	121		20.42	104.04		20.42	136.89		20.42	134.56		20.42	148.84		20.42	88.36		20.42	108.16		20.42	84.64		20.42	127.69
20.44	102.01		20.44	171.61		20.44	110.25		20.44	123.21		20.44	116.64		20.44	121		20.44	141.61		20.44	163.84		20.44	116.64		20.44	125.44		20.44	92.16		20.44	106.09
20.46	98.01		20.46	161.29		20.46	104.04		20.46	123.21		20.46	129.96		20.46	144		20.46	129.96		20.46	114.49		20.46	94.09		20.46	129.96		20.46	82.81		20.46	123.21
20.48	104.04		20.48	171.61		20.48	110.25		20.48	102.01		20.48	106.09		20.48	127.69		20.48	148.84		20.48	169		20.48	102.01		20.48	129.96		20.48	79.21		20.48	114.49
20.5	94.09		20.5	174.24		20.5	90.25		20.5	132.25		20.5	132.25		20.5	153.76		20.5	169		20.5	163.84		20.5	110.25		20.5	139.24		20.5	92.16		20.5	129.96
20.52	100		20.52	174.24		20.52	102.01		20.52	108.16		20.52	144		20.52	112.36		20.52	163.84		20.52	148.84		20.52	96.04		20.52	127.69		20.52	84.64		20.52	132.25
20.54	134.56		20.54	148.84		20.54	98.01		20.54	110.25		20.54	106.09		20.54	127.69		20.54	174.24		20.54	176.89		20.54	102.01		20.54	127.69		20.54	88.36		20.54	123.21
20.56	84.64		20.56	148.84		20.56	96.04		20.56	127.69		20.56	121		20.56	125.44		20.56	219.04		20.56	158.76		20.56	121		20.56	148.84		20.56	94.09		20.56	110.25
20.58	98.01		20.58	163.84		20.58	106.09		20.58	102.01		20.58	136.89		20.58	102.01		20.58	231.04		20.58	171.61		20.58	96.04		20.58	127.69		20.58	106.09		20.58	110.25
20.6	110.25		20.6	174.24		20.6	134.56		20.6	129.96		20.6	84.64		20.6	148.84		20.6	246.49		20.6	161.29		20.6	134.56		20.6	114.49		20.6	134.56		20.6	121
20.62	104.04		20.62	174.24		20.62	106.09		20.62	148.84		20.62	121		20.62	123.21		20.62	289		20.62	216.09		20.62	129.96		20.62	121		20.62	136.89		20.62	114.49
20.64	102.01		20.64	176.89		20.64	127.69		20.64	116.64		20.64	104.04		20.64	163.84		20.64	262.44		20.64	210.25		20.64	134.56		20.64	139.24		20.64	169		20.64	116.64
20.66	136.89		20.66	158.76		20.66	153.76		20.66	139.24		20.66	116.64		20.66	136.89		20.66	320.41		20.66	193.21		20.66	110.25		20.66	132.25		20.66	116.64		20.66	125.44
20.68	104.04		20.68	153.76		20.68	144		20.68	121		20.68	104.04		20.68	136.89		20.68	331.24		20.68	216.09		20.68	141.61		20.68	134.56		20.68	100		20.68	110.25
20.7	118.81		20.7	146.41		20.7	171.61		20.7	144		20.7	114.49		20.7	121		20.7	353.44		20.7	252.81		20.7	127.69		20.7	144		20.7	100		20.7	118.81
20.72	104.04		20.72	153.76		20.72	158.76		20.72	116.64		20.72	136.89		20.72	144		20.72	361		20.72	306.25		20.72	158.76		20.72	153.76		20.72	114.49		20.72	104.04
20.74	94.09		20.74	176.89		20.74	153.76		20.74	132.25		20.74	118.81		20.74	158.76		20.74	376.36		20.74	331.24		20.74	166.41		20.74	174.24		20.74	96.04		20.74	104.04
20.76	108.16		20.76	151.29		20.76	148.84		20.76	121		20.76	139.24		20.76	139.24		20.76	353.44		20.76	376.36		20.76	213.16		20.76	169		20.76	82.81		20.76	102.01
20.78	108.16		20.78	169		20.78	136.89		20.78	116.64		20.78	144		20.78	144		20.78	331.24		20.78	384.16		20.78	213.16		20.78	153.76		20.78	104.04		20.78	127.69
20.8	98.01		20.8	161.29		20.8	134.56		20.8	144		20.8	136.89		20.8	148.84		20.8	292.41		20.8	349.69		20.8	187.69		20.8	156.25		20.8	70.56		20.8	139.24
20.82	81		20.82	153.76		20.82	108.16		20.82	134.56		20.82	136.89		20.82	146.41		20.82	243.36		20.82	256		20.82	171.61		20.82	161.29		20.82	67.24		20.82	125.44
20.84	94.09		20.84	184.96		20.84	118.81		20.84	146.41		20.84	144		20.84	116.64		20.84	234.09		20.84	231.04		20.84	146.41		20.84	148.84		20.84	77.44		20.84	112.36
20.86	77.44		20.86	187.69		20.86	96.04		20.86	129.96		20.86	134.56		20.86	121		20.86	176.89		20.86	213.16		20.86	118.81		20.86	134.56		20.86	84.64		20.86	108.16
20.88	86.49		20.88	174.24		20.88	98.01		20.88	144		20.88	114.49		20.88	118.81		20.88	153.76		20.88	125.44		20.88	102.01		20.88	139.24		20.88	67.24		20.88	129.96
20.9	77.44		20.9	158.76		20.9	92.16		20.9	110.25		20.9	112.36		20.9	129.96		20.9	161.29		20.9	132.25		20.9	102.01		20.9	129.96		20.9	82.81		20.9	123.21
20.92	88.36		20.92	176.89		20.92	94.09		20.92	134.56		20.92	123.21		20.92	141.61		20.92	136.89		20.92	136.89		20.92	94.09		20.92	129.96		20.92	82.81		20.92	127.69
20.94	77.44		20.94	156.25		20.94	90.25		20.94	125.44		20.94	108.16		20.94	134.56		20.94	110.25		20.94	127.69		20.94	88.36		20.94	134.56		20.94	88.36		20.94	121
20.96	82.81		20.96	156.25		20.96	102.01		20.96	123.21		20.96	98.01		20.96	129.96		20.96	121		20.96	123.21		20.96	100		20.96	136.89		20.96	79.21		20.96	121
20.98	96.04		20.98	174.24		20.98	94.09		20.98	102.01		20.98	96.04		20.98	141.61		20.98	132.25		20.98	116.64		20.98	102.01		20.98	141.61		20.98	81		20.98	106.09
21	79.21		21	169		21	98.01		21	112.36		21	102.01		21	129.96		21	125.44		21	139.24		21	100		21	102.01		21	90.25		21	121
21.02	84.64		21.02	158.76		21.02	92.16		21.02	129.96		21.02	96.04		21.02	132.25		21.02	116.64		21.02	129.96		21.02	98.01		21.02	141.61		21.02	84.64		21.02	121
21.04	94.09		21.04	156.25		21.04	90.25		21.04	96.04		21.04	110.25		21.04	127.69		21.04	106.09		21.04	110.25		21.04	100		21.04	118.81		21.04	67.24		21.04	116.64
21.06	94.09		21.06	171.61		21.06	108.16		21.06	102.01		21.06	94.09		21.06	127.69		21.06	108.16		21.06	153.76		21.06	96.04		21.06	114.49		21.06	75.69		21.06	114.49
21.08	94.09		21.08	171.61		21.08	100		21.08	112.36		21.08	110.25		21.08	116.64		21.08	102.01		21.08	121		21.08	100		21.08	116.64		21.08	75.69		21.08	108.16
21.1	102.01		21.1	161.29		21.1	96.04		21.1	102.01		21.1	100		21.1	123.21		21.1	98.01		21.1	129.96		21.1	98.01		21.1	106.09		21.1	81		21.1	102.01
21.12	100		21.12	182.25		21.12	100		21.12	114.49		21.12	82.81		21.12	114.49		21.12	96.04		21.12	114.49		21.12	104.04		21.12	121		21.12	72.25		21.12	108.16
21.14	121		21.14	176.89		21.14	98.01		21.14	139.24		21.14	110.25		21.14	114.49		21.14	114.49		21.14	121		21.14	112.36		21.14	136.89		21.14	67.24		21.14	121
21.16	116.64		21.16	163.84		21.16	96.04		21.16	129.96		21.16	82.81		21.16	123.21		21.16	112.36		21.16	136.89		21.16	102.01		21.16	136.89		21.16	88.36		21.16	114.49
21.18	116.64		21.18	169		21.18	98.01		21.18	118.81		21.18	98.01		21.18	139.24		21.18	121		21.18	116.64		21.18	104.04		21.18	125.44		21.18	68.89		21.18	114.49
21.2	79.21		21.2	174.24		21.2	129.96		21.2	114.49		21.2	104.04		21.2	141.61		21.2	98.01		21.2	125.44		21.2	121		21.2	132.25		21.2	73.96		21.2	118.81
21.22	100		21.22	190.44		21.22	94.09		21.22	136.89		21.22	114.49		21.22	125.44		21.22	110.25		21.22	94.09		21.22	112.36		21.22	112.36		21.22	92.16		21.22	118.81
21.24	94.09		21.24	171.61		21.24	106.09		21.24	148.84		21.24	108.16		21.24	136.89		21.24	110.25		21.24	121		21.24	108.16		21.24	148.84		21.24	62.41		21.24	102.01
21.26	98.01		21.26	184.96		21.26	121		21.26	121		21.26	90.25		21.26	134.56		21.26	106.09		21.26	127.69		21.26	84.64		21.26	144		21.26	72.25		21.26	112.36
21.28	114.49		21.28	190.44		21.28	132.25		21.28	132.25		21.28	104.04		21.28	112.36		21.28	104.04		21.28	148.84		21.28	108.16		21.28	114.49		21.28	75.69		21.28	106.09
21.3	106.09		21.3	184.96		21.3	129.96		21.3	125.44		21.3	86.49		21.3	127.69		21.3	108.16		21.3	129.96		21.3	84.64		21.3	121		21.3	77.44		21.3	98.01
21.32	84.64		21.32	184.96		21.32	106.09		21.32	132.25		21.32	98.01		21.32	129.96		21.32	102.01		21.32	132.25		21.32	106.09		21.32	146.41		21.32	59.29		21.32	100
21.34	100		21.34	166.41		21.34	96.04		21.34	134.56		21.34	106.09		21.34	121		21.34	114.49		21.34	123.21		21.34	92.16		21.34	123.21		21.34	81		21.34	125.44
21.36	72.25		21.36	169		21.36	88.36		21.36	132.25		21.36	106.09		21.36	144		21.36	121		21.36	141.61		21.36	108.16		21.36	106.09		21.36	84.64		21.36	112.36
21.38	75.69		21.38	176.89		21.38	118.81		21.38	110.25		21.38	102.01		21.38	134.56		21.38	104.04		21.38	129.96		21.38	102.01		21.38	125.44		21.38	75.69		21.38	114.49
21.4	70.56		21.4	158.76		21.4	102.01		21.4	123.21		21.4	86.49		21.4	121		21.4	92.16		21.4	151.29		21.4	77.44		21.4	116.64		21.4	56.25		21.4	127.69
21.42	72.25		21.42	163.84		21.42	100		21.42	125.44		21.42	104.04		21.42	136.89		21.42	102.01		21.42	132.25		21.42	102.01		21.42	100		21.42	81		21.42	100
21.44	92.16		21.44	163.84		21.44	79.21		21.44	118.81		21.44	94.09		21.44	114.49		21.44	114.49		21.44	127.69		21.44	82.81		21.44	118.81		21.44	81		21.44	104.04
21.46	75.69		21.46	169		21.46	82.81		21.46	121		21.46	96.04		21.46	127.69		21.46	104.04		21.46	121		21.46	96.04		21.46	136.89		21.46	72.25		21.46	132.25
21.48	82.81		21.48	184.96		21.48	90.25		21.48	121		21.48	70.56		21.48	114.49		21.48	108.16		21.48	141.61		21.48	77.44		21.48	125.44		21.48	77.44		21.48	114.49
21.5	70.56		21.5	158.76		21.5	102.01		21.5	144		21.5	92.16		21.5	132.25		21.5	100		21.5	134.56		21.5	73.96		21.5	86.49		21.5	75.69		21.5	116.64
21.52	86.49		21.52	187.69		21.52	86.49		21.52	110.25		21.52	94.09		21.52	132.25		21.52	106.09		21.52	127.69		21.52	94.09		21.52	132.25		21.52	77.44		21.52	110.25
21.54	102.01		21.54	161.29		21.54	84.64		21.54	106.09		21.54	82.81		21.54	106.09		21.54	108.16		21.54	121		21.54	96.04		21.54	121		21.54	81		21.54	92.16
21.56	82.81		21.56	176.89		21.56	86.49		21.56	121		21.56	94.09		21.56	116.64		21.56	121		21.56	116.64		21.56	82.81		21.56	132.25		21.56	72.25		21.56	112.36
21.58	70.56		21.58	161.29		21.58	70.56		21.58	110.25		21.58	77.44		21.58	114.49		21.58	129.96		21.58	136.89		21.58	90.25		21.58	125.44		21.58	79.21		21.58	125.44
21.6	72.25		21.6	158.76		21.6	86.49		21.6	116.64		21.6	102.01		21.6	118.81		21.6	132.25		21.6	121		21.6	88.36		21.6	129.96		21.6	77.44		21.6	98.01
21.62	77.44		21.62	174.24		21.62	81		21.62	127.69		21.62	96.04		21.62	148.84		21.62	114.49		21.62	127.69		21.62	90.25		21.62	121		21.62	94.09		21.62	121
21.64	68.89		21.64	153.76		21.64	70.56		21.64	127.69		21.64	112.36		21.64	106.09		21.64	104.04		21.64	136.89		21.64	94.09		21.64	114.49		21.64	79.21		21.64	118.81
21.66	72.25		21.66	148.84		21.66	94.09		21.66	123.21		21.66	94.09		21.66	121		21.66	123.21		21.66	112.36		21.66	104.04		21.66	112.36		21.66	68.89		21.66	144
21.68	73.96		21.68	156.25		21.68	98.01		21.68	102.01		21.68	106.09		21.68	127.69		21.68	108.16		21.68	153.76		21.68	79.21		21.68	108.16		21.68	90.25		21.68	129.96
21.7	96.04		21.7	169		21.7	81		21.7	127.69		21.7	86.49		21.7	114.49		21.7	127.69		21.7	151.29		21.7	90.25		21.7	104.04		21.7	77.44		21.7	136.89
21.72	90.25		21.72	193.21		21.72	98.01		21.72	116.64		21.72	72.25		21.72	102.01		21.72	118.81		21.72	127.69		21.72	65.61		21.72	123.21		21.72	82.81		21.72	112.36
21.74	82.81		21.74	169		21.74	90.25		21.74	110.25		21.74	94.09		21.74	114.49		21.74	144		21.74	123.21		21.74	65.61		21.74	146.41		21.74	96.04		21.74	110.25
21.76	88.36		21.76	148.84		21.76	92.16		21.76	127.69		21.76	90.25		21.76	129.96		21.76	179.56		21.76	146.41		21.76	79.21		21.76	136.89		21.76	88.36		21.76	94.09
21.78	81		21.78	187.69		21.78	65.61		21.78	114.49		21.78	92.16		21.78	116.64		21.78	187.69		21.78	153.76		21.78	68.89		21.78	132.25		21.78	62.41		21.78	104.04
21.8	86.49		21.8	190.44		21.8	94.09		21.8	118.81		21.8	94.09		21.8	148.84		21.8	151.29		21.8	127.69		21.8	82.81		21.8	129.96		21.8	81		21.8	94.09
21.82	84.64		21.82	174.24		21.82	96.04		21.82	123.21		21.82	98.01		21.82	106.09		21.82	144		21.82	158.76		21.82	88.36		21.82	129.96		21.82	70.56		21.82	100
21.84	72.25		21.84	184.96		21.84	86.49		21.84	104.04		21.84	81		21.84	125.44		21.84	151.29		21.84	127.69		21.84	82.81		21.84	121		21.84	75.69		21.84	100
21.86	82.81		21.86	193.21		21.86	75.69		21.86	129.96		21.86	92.16		21.86	116.64		21.86	136.89		21.86	136.89		21.86	106.09		21.86	121		21.86	79.21		21.86	121
21.88	79.21		21.88	148.84		21.88	102.01		21.88	100		21.88	94.09		21.88	125.44		21.88	163.84		21.88	132.25		21.88	94.09		21.88	129.96		21.88	65.61		21.88	100
21.9	88.36		21.9	198.81		21.9	88.36		21.9	110.25		21.9	72.25		21.9	125.44		21.9	148.84		21.9	153.76		21.9	84.64		21.9	110.25		21.9	65.61		21.9	125.44
21.92	62.41		21.92	182.25		21.92	96.04		21.92	141.61		21.92	75.69		21.92	121		21.92	127.69		21.92	136.89		21.92	90.25		21.92	106.09		21.92	56.25		21.92	94.09
21.94	77.44		21.94	146.41		21.94	86.49		21.94	116.64		21.94	81		21.94	112.36		21.94	129.96		21.94	108.16		21.94	98.01		21.94	116.64		21.94	79.21		21.94	121
21.96	84.64		21.96	148.84		21.96	104.04		21.96	121		21.96	94.09		21.96	125.44		21.96	144		21.96	139.24		21.96	90.25		21.96	127.69		21.96	73.96		21.96	125.44
21.98	68.89		21.98	166.41		21.98	77.44		21.98	118.81		21.98	102.01		21.98	121		21.98	114.49		21.98	116.64		21.98	90.25		21.98	144		21.98	70.56		21.98	112.36
22	86.49		22	171.61		22	94.09		22	114.49		22	79.21		22	136.89		22	121		22	144		22	102.01		22	114.49		22	54.76		22	127.69
22.02	88.36		22.02	179.56		22.02	79.21		22.02	102.01		22.02	96.04		22.02	134.56		22.02	118.81		22.02	132.25		22.02	86.49		22.02	127.69		22.02	68.89		22.02	108.16
22.04	67.24		22.04	179.56		22.04	84.64		22.04	144		22.04	90.25		22.04	134.56		22.04	108.16		22.04	127.69		22.04	88.36		22.04	116.64		22.04	67.24		22.04	104.04
22.06	64		22.06	176.89		22.06	82.81		22.06	106.09		22.06	90.25		22.06	153.76		22.06	100		22.06	136.89		22.06	65.61		22.06	129.96		22.06	62.41		22.06	114.49
22.08	81		22.08	163.84		22.08	90.25		22.08	114.49		22.08	86.49		22.08	129.96		22.08	92.16		22.08	129.96		22.08	84.64		22.08	125.44		22.08	47.61		22.08	121
22.1	82.81		22.1	161.29		22.1	98.01		22.1	132.25		22.1	84.64		22.1	121		22.1	98.01		22.1	114.49		22.1	72.25		22.1	110.25		22.1	68.89		22.1	90.25
22.12	90.25		22.12	153.76		22.12	104.04		22.12	121		22.12	90.25		22.12	112.36		22.12	127.69		22.12	125.44		22.12	75.69		22.12	134.56		22.12	60.84		22.12	125.44
22.14	77.44		22.14	163.84		22.14	81		22.14	98.01		22.14	82.81		22.14	116.64		22.14	96.04		22.14	127.69		22.14	75.69		22.14	121		22.14	70.56		22.14	132.25
22.16	70.56		22.16	171.61		22.16	70.56		22.16	108.16		22.16	79.21		22.16	112.36		22.16	100		22.16	136.89		22.16	70.56		22.16	127.69		22.16	73.96		22.16	104.04
22.18	65.61		22.18	201.64		22.18	70.56		22.18	112.36		22.18	84.64		22.18	127.69		22.18	92.16		22.18	132.25		22.18	88.36		22.18	125.44		22.18	67.24		22.18	108.16
22.2	77.44		22.2	153.76		22.2	72.25		22.2	116.64		22.2	108.16		22.2	125.44		22.2	96.04		22.2	139.24		22.2	79.21		22.2	118.81		22.2	70.56		22.2	123.21
22.22	79.21		22.22	171.61		22.22	72.25		22.22	121		22.22	100		22.22	114.49		22.22	98.01		22.22	123.21		22.22	98.01		22.22	92.16		22.22	84.64		22.22	106.09
22.24	70.56		22.24	179.56		22.24	73.96		22.24	129.96		22.24	73.96		22.24	92.16		22.24	110.25		22.24	127.69		22.24	94.09		22.24	144		22.24	56.25		22.24	116.64
22.26	77.44		22.26	171.61		22.26	77.44		22.26	112.36		22.26	77.44		22.26	125.44		22.26	110.25		22.26	125.44		22.26	90.25		22.26	141.61		22.26	72.25		22.26	129.96
22.28	92.16		22.28	163.84		22.28	75.69		22.28	110.25		22.28	100		22.28	121		22.28	108.16		22.28	151.29		22.28	79.21		22.28	134.56		22.28	70.56		22.28	110.25
22.3	70.56		22.3	210.25		22.3	67.24		22.3	114.49		22.3	94.09		22.3	121		22.3	114.49		22.3	114.49		22.3	79.21		22.3	127.69		22.3	62.41		22.3	116.64
22.32	70.56		22.32	132.25		22.32	94.09		22.32	112.36		22.32	90.25		22.32	136.89		22.32	114.49		22.32	158.76		22.32	82.81		22.32	108.16		22.32	59.29		22.32	116.64
22.34	79.21		22.34	153.76		22.34	82.81		22.34	123.21		22.34	92.16		22.34	132.25		22.34	110.25		22.34	121		22.34	72.25		22.34	125.44		22.34	59.29		22.34	108.16
22.36	88.36		22.36	184.96		22.36	75.69		22.36	108.16		22.36	75.69		22.36	110.25		22.36	100		22.36	121		22.36	86.49		22.36	141.61		22.36	72.25		22.36	118.81
22.38	59.29		22.38	153.76		22.38	77.44		22.38	96.04		22.38	84.64		22.38	108.16		22.38	108.16		22.38	139.24		22.38	82.81		22.38	118.81		22.38	70.56		22.38	108.16
22.4	81		22.4	198.81		22.4	77.44		22.4	121		22.4	77.44		22.4	127.69		22.4	123.21		22.4	136.89		22.4	102.01		22.4	132.25		22.4	60.84		22.4	112.36
22.42	86.49		22.42	169		22.42	84.64		22.42	125.44		22.42	73.96		22.42	112.36		22.42	108.16		22.42	118.81		22.42	86.49		22.42	129.96		22.42	65.61		22.42	116.64
22.44	88.36		22.44	169		22.44	98.01		22.44	106.09		22.44	72.25		22.44	121		22.44	116.64		22.44	146.41		22.44	86.49		22.44	141.61		22.44	64		22.44	127.69
22.46	70.56		22.46	158.76		22.46	72.25		22.46	116.64		22.46	82.81		22.46	127.69		22.46	108.16		22.46	114.49		22.46	64		22.46	127.69		22.46	59.29		22.46	114.49
22.48	75.69		22.48	158.76		22.48	79.21		22.48	136.89		22.48	86.49		22.48	116.64		22.48	116.64		22.48	153.76		22.48	94.09		22.48	125.44		22.48	64		22.48	116.64
22.5	72.25		22.5	163.84		22.5	94.09		22.5	123.21		22.5	86.49		22.5	144		22.5	114.49		22.5	139.24		22.5	59.29		22.5	144		22.5	65.61		22.5	100
22.52	72.25		22.52	144		22.52	104.04		22.52	127.69		22.52	82.81		22.52	141.61		22.52	127.69		22.52	129.96		22.52	88.36		22.52	127.69		22.52	72.25		22.52	96.04
22.54	90.25		22.54	144		22.54	70.56		22.54	106.09		22.54	88.36		22.54	118.81		22.54	102.01		22.54	110.25		22.54	96.04		22.54	112.36		22.54	64		22.54	100
22.56	86.49		22.56	176.89		22.56	114.49		22.56	136.89		22.56	79.21		22.56	125.44		22.56	114.49		22.56	151.29		22.56	86.49		22.56	139.24		22.56	75.69		22.56	100
22.58	82.81		22.58	166.41		22.58	96.04		22.58	139.24		22.58	100		22.58	129.96		22.58	118.81		22.58	148.84		22.58	98.01		22.58	144		22.58	53.29		22.58	118.81
22.6	77.44		22.6	179.56		22.6	92.16		22.6	148.84		22.6	100		22.6	132.25		22.6	121		22.6	136.89		22.6	98.01		22.6	136.89		22.6	72.25		22.6	112.36
22.62	86.49		22.62	176.89		22.62	79.21		22.62	118.81		22.62	88.36		22.62	146.41		22.62	118.81		22.62	110.25		22.62	84.64		22.62	146.41		22.62	65.61		22.62	98.01
22.64	114.49		22.64	148.84		22.64	94.09		22.64	129.96		22.64	106.09		22.64	125.44		22.64	114.49		22.64	121		22.64	102.01		22.64	129.96		22.64	72.25		22.64	98.01
22.66	86.49		22.66	176.89		22.66	96.04		22.66	125.44		22.66	102.01		22.66	121		22.66	108.16		22.66	153.76		22.66	121		22.66	148.84		22.66	67.24		22.66	108.16
22.68	104.04		22.68	156.25		22.68	90.25		22.68	116.64		22.68	102.01		22.68	132.25		22.68	96.04		22.68	110.25		22.68	88.36		22.68	144		22.68	77.44		22.68	112.36
22.7	94.09		22.7	158.76		22.7	100		22.7	114.49		22.7	82.81		22.7	136.89		22.7	106.09		22.7	134.56		22.7	88.36		22.7	148.84		22.7	90.25		22.7	123.21
22.72	94.09		22.72	176.89		22.72	84.64		22.72	98.01		22.72	94.09		22.72	129.96		22.72	116.64		22.72	144		22.72	116.64		22.72	125.44		22.72	96.04		22.72	125.44
22.74	112.36		22.74	174.24		22.74	98.01		22.74	114.49		22.74	94.09		22.74	141.61		22.74	98.01		22.74	148.84		22.74	118.81		22.74	153.76		22.74	79.21		22.74	136.89
22.76	84.64		22.76	176.89		22.76	100		22.76	123.21		22.76	98.01		22.76	132.25		22.76	136.89		22.76	136.89		22.76	92.16		22.76	144		22.76	88.36		22.76	104.04
22.78	100		22.78	213.16		22.78	98.01		22.78	151.29		22.78	92.16		22.78	118.81		22.78	132.25		22.78	144		22.78	98.01		22.78	118.81		22.78	88.36		22.78	151.29
22.8	102.01		22.8	179.56		22.8	110.25		22.8	123.21		22.8	92.16		22.8	153.76		22.8	114.49		22.8	136.89		22.8	104.04		22.8	163.84		22.8	104.04		22.8	106.09
22.82	98.01		22.82	179.56		22.82	100		22.82	127.69		22.82	96.04		22.82	153.76		22.82	106.09		22.82	141.61		22.82	118.81		22.82	151.29		22.82	100		22.82	144
22.84	100		22.84	176.89		22.84	90.25		22.84	114.49		22.84	108.16		22.84	144		22.84	114.49		22.84	136.89		22.84	102.01		22.84	161.29		22.84	114.49		22.84	129.96
22.86	98.01		22.86	193.21		22.86	106.09		22.86	144		22.86	102.01		22.86	144		22.86	116.64		22.86	151.29		22.86	98.01		22.86	139.24		22.86	108.16		22.86	141.61
22.88	129.96		22.88	213.16		22.88	139.24		22.88	125.44		22.88	92.16		22.88	161.29		22.88	118.81		22.88	136.89		22.88	134.56		22.88	174.24		22.88	112.36		22.88	144
22.9	116.64		22.9	182.25		22.9	127.69		22.9	141.61		22.9	118.81		22.9	156.25		22.9	141.61		22.9	169		22.9	110.25		22.9	176.89		22.9	118.81		22.9	132.25
22.92	112.36		22.92	198.81		22.92	151.29		22.92	148.84		22.92	92.16		22.92	141.61		22.92	121		22.92	127.69		22.92	118.81		22.92	176.89		22.92	104.04		22.92	151.29
22.94	110.25		22.94	182.25		22.94	125.44		22.94	148.84		22.94	110.25		22.94	146.41		22.94	94.09		22.94	136.89		22.94	136.89		22.94	158.76		22.94	116.64		22.94	141.61
22.96	92.16		22.96	182.25		22.96	144		22.96	174.24		22.96	114.49		22.96	141.61		22.96	118.81		22.96	127.69		22.96	123.21		22.96	190.44		22.96	104.04		22.96	116.64
22.98	94.09		22.98	193.21		22.98	151.29		22.98	176.89		22.98	106.09		22.98	144		22.98	121		22.98	134.56		22.98	136.89		22.98	163.84		22.98	108.16		22.98	118.81
23	102.01		23	231.04		23	158.76		23	163.84		23	134.56		23	176.89		23	136.89		23	153.76		23	141.61		23	158.76		23	118.81		23	129.96
23.02	90.25		23.02	196		23.02	151.29		23.02	179.56		23.02	108.16		23.02	153.76		23.02	121		23.02	151.29		23.02	136.89		23.02	144		23.02	84.64		23.02	118.81
23.04	84.64		23.04	174.24		23.04	144		23.04	176.89		23.04	110.25		23.04	139.24		23.04	136.89		23.04	158.76		23.04	129.96		23.04	182.25		23.04	67.24		23.04	132.25
23.06	65.61		23.06	187.69		23.06	116.64		23.06	213.16		23.06	110.25		23.06	125.44		23.06	123.21		23.06	129.96		23.06	116.64		23.06	184.96		23.06	75.69		23.06	121
23.08	72.25		23.08	166.41		23.08	116.64		23.08	141.61		23.08	106.09		23.08	144		23.08	98.01		23.08	148.84		23.08	125.44		23.08	151.29		23.08	75.69		23.08	118.81
23.1	94.09		23.1	174.24		23.1	129.96		23.1	163.84		23.1	92.16		23.1	144		23.1	110.25		23.1	132.25		23.1	114.49		23.1	141.61		23.1	75.69		23.1	118.81
23.12	72.25		23.12	158.76		23.12	98.01		23.12	153.76		23.12	96.04		23.12	148.84		23.12	98.01		23.12	125.44		23.12	98.01		23.12	161.29		23.12	82.81		23.12	123.21
23.14	72.25		23.14	136.89		23.14	98.01		23.14	129.96		23.14	90.25		23.14	134.56		23.14	146.41		23.14	136.89		23.14	114.49		23.14	132.25		23.14	90.25		23.14	156.25
23.16	82.81		23.16	193.21		23.16	100		23.16	144		23.16	106.09		23.16	121		23.16	121		23.16	116.64		23.16	116.64		23.16	121		23.16	65.61		23.16	127.69
23.18	77.44		23.18	176.89		23.18	102.01		23.18	121		23.18	90.25		23.18	118.81		23.18	106.09		23.18	148.84		23.18	84.64		23.18	129.96		23.18	82.81		23.18	118.81
23.2	64		23.2	156.25		23.2	82.81		23.2	116.64		23.2	90.25		23.2	132.25		23.2	102.01		23.2	121		23.2	92.16		23.2	127.69		23.2	70.56		23.2	121
23.22	70.56		23.22	148.84		23.22	92.16		23.22	121		23.22	84.64		23.22	139.24		23.22	102.01		23.22	134.56		23.22	102.01		23.22	123.21		23.22	65.61		23.22	123.21
23.24	77.44		23.24	158.76		23.24	77.44		23.24	110.25		23.24	106.09		23.24	132.25		23.24	108.16		23.24	146.41		23.24	77.44		23.24	112.36		23.24	82.81		23.24	136.89
23.26	92.16		23.26	148.84		23.26	84.64		23.26	92.16		23.26	90.25		23.26	106.09		23.26	104.04		23.26	134.56		23.26	96.04		23.26	123.21		23.26	86.49		23.26	114.49
23.28	75.69		23.28	166.41		23.28	84.64		23.28	98.01		23.28	88.36		23.28	139.24		23.28	110.25		23.28	136.89		23.28	84.64		23.28	118.81		23.28	81		23.28	141.61
23.3	70.56		23.3	174.24		23.3	67.24		23.3	106.09		23.3	75.69		23.3	125.44		23.3	102.01		23.3	153.76		23.3	88.36		23.3	144		23.3	75.69		23.3	116.64
23.32	79.21		23.32	163.84		23.32	77.44		23.32	108.16		23.32	88.36		23.32	118.81		23.32	123.21		23.32	112.36		23.32	94.09		23.32	106.09		23.32	82.81		23.32	106.09
23.34	84.64		23.34	171.61		23.34	79.21		23.34	102.01		23.34	88.36		23.34	127.69		23.34	129.96		23.34	134.56		23.34	96.04		23.34	123.21		23.34	104.04		23.34	112.36
23.36	72.25		23.36	179.56		23.36	96.04		23.36	125.44		23.36	86.49		23.36	123.21		23.36	121		23.36	125.44		23.36	90.25		23.36	127.69		23.36	68.89		23.36	104.04
23.38	68.89		23.38	169		23.38	79.21		23.38	110.25		23.38	92.16		23.38	151.29		23.38	118.81		23.38	129.96		23.38	88.36		23.38	136.89		23.38	70.56		23.38	121
23.4	88.36		23.4	158.76		23.4	90.25		23.4	106.09		23.4	92.16		23.4	127.69		23.4	116.64		23.4	132.25		23.4	77.44		23.4	123.21		23.4	70.56		23.4	114.49
23.42	70.56		23.42	161.29		23.42	75.69		23.42	104.04		23.42	104.04		23.42	129.96		23.42	94.09		23.42	134.56		23.42	88.36		23.42	110.25		23.42	60.84		23.42	94.09
23.44	56.25		23.44	158.76		23.44	88.36		23.44	92.16		23.44	86.49		23.44	132.25		23.44	132.25		23.44	156.25		23.44	75.69		23.44	148.84		23.44	50.41		23.44	102.01
23.46	100		23.46	182.25		23.46	65.61		23.46	127.69		23.46	65.61		23.46	114.49		23.46	104.04		23.46	123.21		23.46	77.44		23.46	118.81		23.46	62.41		23.46	129.96
23.48	82.81		23.48	148.84		23.48	90.25		23.48	112.36		23.48	94.09		23.48	112.36		23.48	123.21		23.48	132.25		23.48	88.36		23.48	129.96		23.48	62.41		23.48	104.04
23.5	81		23.5	176.89		23.5	92.16		23.5	121		23.5	96.04		23.5	110.25		23.5	104.04		23.5	132.25		23.5	79.21		23.5	123.21		23.5	59.29		23.5	100
23.52	86.49		23.52	151.29		23.52	77.44		23.52	98.01		23.52	75.69		23.52	123.21		23.52	90.25		23.52	139.24		23.52	86.49		23.52	144		23.52	59.29		23.52	123.21
23.54	81		23.54	146.41		23.54	100		23.54	114.49		23.54	79.21		23.54	139.24		23.54	86.49		23.54	144		23.54	88.36		23.54	144		23.54	47.61		23.54	112.36
23.56	75.69		23.56	171.61		23.56	96.04		23.56	118.81		23.56	86.49		23.56	125.44		23.56	102.01		23.56	123.21		23.56	98.01		23.56	153.76		23.56	64		23.56	100
23.58	75.69		23.58	169		23.58	86.49		23.58	104.04		23.58	94.09		23.58	139.24		23.58	108.16		23.58	121		23.58	84.64		23.58	116.64		23.58	47.61		23.58	121
23.6	88.36		23.6	171.61		23.6	100		23.6	139.24		23.6	86.49		23.6	125.44		23.6	110.25		23.6	129.96		23.6	77.44		23.6	121		23.6	46.24		23.6	98.01
23.62	62.41		23.62	166.41		23.62	106.09		23.62	132.25		23.62	104.04		23.62	144		23.62	106.09		23.62	146.41		23.62	68.89		23.62	121		23.62	57.76		23.62	100
23.64	81		23.64	169		23.64	114.49		23.64	116.64		23.64	86.49		23.64	114.49		23.64	121		23.64	136.89		23.64	86.49		23.64	123.21		23.64	60.84		23.64	121
23.66	72.25		23.66	179.56		23.66	92.16		23.66	148.84		23.66	90.25		23.66	118.81		23.66	116.64		23.66	144		23.66	104.04		23.66	127.69		23.66	70.56		23.66	104.04
23.68	70.56		23.68	184.96		23.68	92.16		23.68	116.64		23.68	88.36		23.68	132.25		23.68	118.81		23.68	144		23.68	88.36		23.68	129.96		23.68	65.61		23.68	106.09
23.7	86.49		23.7	139.24		23.7	77.44		23.7	132.25		23.7	84.64		23.7	127.69		23.7	108.16		23.7	139.24		23.7	94.09		23.7	123.21		23.7	60.84		23.7	108.16
23.72	75.69		23.72	146.41		23.72	70.56		23.72	106.09		23.72	88.36		23.72	158.76		23.72	121		23.72	132.25		23.72	82.81		23.72	125.44		23.72	65.61		23.72	110.25
23.74	67.24		23.74	184.96		23.74	100		23.74	108.16		23.74	98.01		23.74	129.96		23.74	106.09		23.74	156.25		23.74	84.64		23.74	129.96		23.74	65.61		23.74	102.01
23.76	96.04		23.76	158.76		23.76	67.24		23.76	141.61		23.76	100		23.76	121		23.76	123.21		23.76	129.96		23.76	82.81		23.76	114.49		23.76	62.41		23.76	114.49
23.78	53.29		23.78	184.96		23.78	72.25		23.78	125.44		23.78	110.25		23.78	118.81		23.78	110.25		23.78	132.25		23.78	75.69		23.78	123.21		23.78	62.41		23.78	125.44
23.8	73.96		23.8	166.41		23.8	86.49		23.8	112.36		23.8	92.16		23.8	121		23.8	129.96		23.8	121		23.8	77.44		23.8	151.29		23.8	59.29		23.8	98.01
23.82	70.56		23.82	169		23.82	84.64		23.82	129.96		23.82	104.04		23.82	139.24		23.82	129.96		23.82	118.81		23.82	88.36		23.82	125.44		23.82	65.61		23.82	94.09
23.84	67.24		23.84	193.21		23.84	88.36		23.84	94.09		23.84	100		23.84	134.56		23.84	112.36		23.84	146.41		23.84	64		23.84	141.61		23.84	60.84		23.84	96.04
23.86	73.96		23.86	158.76		23.86	90.25		23.86	110.25		23.86	110.25		23.86	127.69		23.86	100		23.86	123.21		23.86	65.61		23.86	110.25		23.86	59.29		23.86	112.36
23.88	67.24		23.88	156.25		23.88	84.64		23.88	106.09		23.88	123.21		23.88	139.24		23.88	125.44		23.88	158.76		23.88	62.41		23.88	132.25		23.88	62.41		23.88	96.04
23.9	70.56		23.9	151.29		23.9	75.69		23.9	110.25		23.9	98.01		23.9	153.76		23.9	123.21		23.9	136.89		23.9	70.56		23.9	125.44		23.9	56.25		23.9	129.96
23.92	65.61		23.92	176.89		23.92	62.41		23.92	104.04		23.92	102.01		23.92	132.25		23.92	127.69		23.92	153.76		23.92	86.49		23.92	127.69		23.92	72.25		23.92	114.49
23.94	70.56		23.94	148.84		23.94	96.04		23.94	94.09		23.94	86.49		23.94	136.89		23.94	139.24		23.94	129.96		23.94	86.49		23.94	110.25		23.94	59.29		23.94	123.21
23.96	72.25		23.96	174.24		23.96	75.69		23.96	94.09		23.96	102.01		23.96	125.44		23.96	106.09		23.96	134.56		23.96	92.16		23.96	139.24		23.96	59.29		23.96	106.09
23.98	64		23.98	151.29		23.98	72.25		23.98	112.36		23.98	98.01		23.98	96.04		23.98	148.84		23.98	123.21		23.98	90.25		23.98	123.21		23.98	54.76		23.98	100
24	82.81		24	166.41		24	81		24	100		24	94.09		24	134.56		24	121		24	129.96		24	79.21		24	123.21		24	54.76		24	129.96
24.02	50.41		24.02	158.76		24.02	70.56		24.02	82.81		24.02	102.01		24.02	123.21		24.02	136.89		24.02	94.09		24.02	82.81		24.02	98.01		24.02	51.84		24.02	98.01
24.04	65.61		24.04	139.24		24.04	84.64		24.04	125.44		24.04	94.09		24.04	121		24.04	116.64		24.04	148.84		24.04	79.21		24.04	139.24		24.04	79.21		24.04	123.21
24.06	67.24		24.06	169		24.06	54.76		24.06	96.04		24.06	86.49		24.06	106.09		24.06	148.84		24.06	136.89		24.06	79.21		24.06	98.01		24.06	70.56		24.06	118.81
24.08	47.61		24.08	161.29		24.08	72.25		24.08	116.64		24.08	86.49		24.08	121		24.08	141.61		24.08	125.44		24.08	92.16		24.08	112.36		24.08	67.24		24.08	106.09
24.1	64		24.1	174.24		24.1	79.21		24.1	110.25		24.1	70.56		24.1	134.56		24.1	129.96		24.1	148.84		24.1	82.81		24.1	102.01		24.1	79.21		24.1	112.36
24.12	73.96		24.12	176.89		24.12	75.69		24.12	110.25		24.12	79.21		24.12	114.49		24.12	129.96		24.12	114.49		24.12	94.09		24.12	136.89		24.12	53.29		24.12	106.09
24.14	54.76		24.14	156.25		24.14	72.25		24.14	108.16		24.14	77.44		24.14	136.89		24.14	129.96		24.14	129.96		24.14	86.49		24.14	114.49		24.14	65.61		24.14	114.49
24.16	70.56		24.16	171.61		24.16	73.96		24.16	100		24.16	53.29		24.16	127.69		24.16	123.21		24.16	125.44		24.16	67.24		24.16	123.21		24.16	79.21		24.16	108.16
24.18	60.84		24.18	169		24.18	92.16		24.18	112.36		24.18	53.29		24.18	106.09		24.18	129.96		24.18	146.41		24.18	86.49		24.18	129.96		24.18	67.24		24.18	112.36
24.2	72.25		24.2	163.84		24.2	67.24		24.2	114.49		24.2	86.49		24.2	144		24.2	114.49		24.2	123.21		24.2	72.25		24.2	141.61		24.2	84.64		24.2	123.21
24.22	70.56		24.22	156.25		24.22	79.21		24.22	88.36		24.22	88.36		24.22	98.01		24.22	136.89		24.22	153.76		24.22	84.64		24.22	141.61		24.22	67.24		24.22	98.01
24.24	67.24		24.24	141.61		24.24	62.41		24.24	114.49		24.24	67.24		24.24	110.25		24.24	106.09		24.24	144		24.24	92.16		24.24	139.24		24.24	88.36		24.24	94.09
24.26	72.25		24.26	169		24.26	65.61		24.26	116.64		24.26	86.49		24.26	139.24		24.26	100		24.26	148.84		24.26	70.56		24.26	118.81		24.26	75.69		24.26	112.36
24.28	50.41		24.28	136.89		24.28	70.56		24.28	114.49		24.28	82.81		24.28	148.84		24.28	108.16		24.28	146.41		24.28	72.25		24.28	134.56		24.28	73.96		24.28	102.01
24.3	73.96		24.3	146.41		24.3	70.56		24.3	90.25		24.3	84.64		24.3	96.04		24.3	108.16		24.3	163.84		24.3	70.56		24.3	112.36		24.3	79.21		24.3	123.21
24.32	59.29		24.32	182.25		24.32	73.96		24.32	88.36		24.32	77.44		24.32	121		24.32	96.04		24.32	144		24.32	75.69		24.32	148.84		24.32	77.44		24.32	110.25
24.34	57.76		24.34	141.61		24.34	86.49		24.34	127.69		24.34	82.81		24.34	125.44		24.34	84.64		24.34	132.25		24.34	82.81		24.34	123.21		24.34	64		24.34	112.36
24.36	62.41		24.36	169		24.36	67.24		24.36	129.96		24.36	84.64		24.36	141.61		24.36	106.09		24.36	132.25		24.36	59.29		24.36	116.64		24.36	90.25		24.36	110.25
24.38	53.29		24.38	163.84		24.38	73.96		24.38	112.36		24.38	81		24.38	134.56		24.38	102.01		24.38	156.25		24.38	73.96		24.38	121		24.38	51.84		24.38	132.25
24.4	77.44		24.4	158.76		24.4	75.69		24.4	127.69		24.4	75.69		24.4	110.25		24.4	98.01		24.4	136.89		24.4	81		24.4	123.21		24.4	70.56		24.4	116.64
24.42	77.44		24.42	153.76		24.42	65.61		24.42	125.44		24.42	81		24.42	129.96		24.42	82.81		24.42	132.25		24.42	51.84		24.42	112.36		24.42	59.29		24.42	112.36
24.44	79.21		24.44	151.29		24.44	67.24		24.44	127.69		24.44	79.21		24.44	146.41		24.44	112.36		24.44	139.24		24.44	88.36		24.44	127.69		24.44	53.29		24.44	123.21
24.46	67.24		24.46	163.84		24.46	81		24.46	121		24.46	77.44		24.46	121		24.46	114.49		24.46	118.81		24.46	60.84		24.46	129.96		24.46	75.69		24.46	116.64
24.48	59.29		24.48	151.29		24.48	72.25		24.48	100		24.48	77.44		24.48	127.69		24.48	108.16		24.48	125.44		24.48	96.04		24.48	132.25		24.48	49		24.48	116.64
24.5	62.41		24.5	156.25		24.5	79.21		24.5	106.09		24.5	82.81		24.5	139.24		24.5	114.49		24.5	132.25		24.5	65.61		24.5	134.56		24.5	60.84		24.5	90.25
24.52	68.89		24.52	163.84		24.52	72.25		24.52	104.04		24.52	59.29		24.52	106.09		24.52	108.16		24.52	132.25		24.52	82.81		24.52	116.64		24.52	50.41		24.52	100
24.54	62.41		24.54	174.24		24.54	56.25		24.54	104.04		24.54	64		24.54	125.44		24.54	102.01		24.54	127.69		24.54	62.41		24.54	92.16		24.54	62.41		24.54	121
24.56	59.29		24.56	171.61		24.56	60.84		24.56	106.09		24.56	92.16		24.56	121		24.56	98.01		24.56	118.81		24.56	50.41		24.56	118.81		24.56	56.25		24.56	100
24.58	64		24.58	171.61		24.58	57.76		24.58	100		24.58	77.44		24.58	104.04		24.58	92.16		24.58	118.81		24.58	65.61		24.58	123.21		24.58	56.25		24.58	112.36
24.6	62.41		24.6	169		24.6	65.61		24.6	134.56		24.6	75.69		24.6	121		24.6	96.04		24.6	125.44		24.6	77.44		24.6	129.96		24.6	56.25		24.6	121
24.62	53.29		24.62	190.44		24.62	62.41		24.62	121		24.62	88.36		24.62	118.81		24.62	102.01		24.62	132.25		24.62	81		24.62	125.44		24.62	53.29		24.62	134.56
24.64	72.25		24.64	151.29		24.64	79.21		24.64	86.49		24.64	82.81		24.64	116.64		24.64	102.01		24.64	114.49		24.64	70.56		24.64	121		24.64	62.41		24.64	106.09
24.66	73.96		24.66	184.96		24.66	77.44		24.66	116.64		24.66	67.24		24.66	141.61		24.66	86.49		24.66	98.01		24.66	77.44		24.66	118.81		24.66	53.29		24.66	106.09
24.68	73.96		24.68	171.61		24.68	68.89		24.68	106.09		24.68	67.24		24.68	104.04		24.68	94.09		24.68	104.04		24.68	64		24.68	125.44		24.68	68.89		24.68	90.25
24.7	64		24.7	169		24.7	75.69		24.7	96.04		24.7	77.44		24.7	127.69		24.7	118.81		24.7	125.44		24.7	72.25		24.7	114.49		24.7	56.25		24.7	102.01
24.72	59.29		24.72	146.41		24.72	79.21		24.72	118.81		24.72	79.21		24.72	121		24.72	79.21		24.72	114.49		24.72	70.56		24.72	132.25		24.72	50.41		24.72	108.16
24.74	59.29		24.74	148.84		24.74	68.89		24.74	100		24.74	90.25		24.74	141.61		24.74	82.81		24.74	123.21		24.74	72.25		24.74	123.21		24.74	57.76		24.74	106.09
24.76	50.41		24.76	179.56		24.76	67.24		24.76	94.09		24.76	86.49		24.76	114.49		24.76	94.09		24.76	134.56		24.76	84.64		24.76	127.69		24.76	42.25		24.76	98.01
24.78	62.41		24.78	174.24		24.78	64		24.78	100		24.78	79.21		24.78	102.01		24.78	108.16		24.78	121		24.78	90.25		24.78	121		24.78	50.41		24.78	110.25
24.8	64		24.8	144		24.8	86.49		24.8	106.09		24.8	72.25		24.8	108.16		24.8	98.01		24.8	129.96		24.8	64		24.8	123.21		24.8	54.76		24.8	98.01
24.82	82.81		24.82	156.25		24.82	84.64		24.82	127.69		24.82	65.61		24.82	125.44		24.82	84.64		24.82	127.69		24.82	72.25		24.82	110.25		24.82	56.25		24.82	112.36
24.84	82.81		24.84	148.84		24.84	65.61		24.84	102.01		24.84	65.61		24.84	123.21		24.84	110.25		24.84	151.29		24.84	82.81		24.84	96.04		24.84	50.41		24.84	104.04
24.86	50.41		24.86	169		24.86	72.25		24.86	106.09		24.86	82.81		24.86	102.01		24.86	98.01		24.86	132.25		24.86	64		24.86	123.21		24.86	60.84		24.86	106.09
24.88	51.84		24.88	190.44		24.88	77.44		24.88	108.16		24.88	90.25		24.88	123.21		24.88	134.56		24.88	132.25		24.88	65.61		24.88	112.36		24.88	57.76		24.88	112.36
24.9	53.29		24.9	193.21		24.9	65.61		24.9	112.36		24.9	92.16		24.9	108.16		24.9	102.01		24.9	127.69		24.9	68.89		24.9	121		24.9	53.29		24.9	116.64
24.92	50.41		24.92	153.76		24.92	84.64		24.92	116.64		24.92	77.44		24.92	118.81		24.92	118.81		24.92	100		24.92	104.04		24.92	123.21		24.92	70.56		24.92	110.25
24.94	62.41		24.94	146.41		24.94	84.64		24.94	100		24.94	86.49		24.94	116.64		24.94	129.96		24.94	127.69		24.94	70.56		24.94	136.89		24.94	51.84		24.94	102.01
24.96	56.25		24.96	176.89		24.96	53.29		24.96	116.64		24.96	68.89		24.96	129.96		24.96	121		24.96	123.21		24.96	59.29		24.96	112.36		24.96	62.41		24.96	106.09
24.98	67.24		24.98	174.24		24.98	79.21		24.98	88.36		24.98	84.64		24.98	110.25		24.98	100		24.98	94.09		24.98	72.25		24.98	94.09		24.98	72.25		24.98	110.25
25	57.76		25	151.29		25	65.61		25	118.81		25	67.24		25	112.36		25	121		25	132.25		25	79.21		25	121		25	67.24		25	102.01
25.02	62.41		25.02	169		25.02	77.44		25.02	92.16		25.02	75.69		25.02	123.21		25.02	92.16		25.02	123.21		25.02	84.64		25.02	116.64		25.02	70.56		25.02	100
25.04	68.89		25.04	179.56		25.04	70.56		25.04	108.16		25.04	70.56		25.04	118.81		25.04	121		25.04	110.25		25.04	70.56		25.04	123.21		25.04	81		25.04	114.49
25.06	65.61		25.06	166.41		25.06	68.89		25.06	112.36		25.06	77.44		25.06	112.36		25.06	104.04		25.06	153.76		25.06	51.84		25.06	110.25		25.06	67.24		25.06	125.44
25.08	70.56		25.08	158.76		25.08	82.81		25.08	110.25		25.08	96.04		25.08	118.81		25.08	94.09		25.08	96.04		25.08	64		25.08	125.44		25.08	88.36		25.08	129.96
25.1	77.44		25.1	151.29		25.1	70.56		25.1	112.36		25.1	79.21		25.1	129.96		25.1	116.64		25.1	114.49		25.1	94.09		25.1	114.49		25.1	75.69		25.1	125.44
25.12	73.96		25.12	161.29		25.12	75.69		25.12	92.16		25.12	98.01		25.12	148.84		25.12	108.16		25.12	123.21		25.12	65.61		25.12	134.56		25.12	92.16		25.12	121
25.14	77.44		25.14	176.89		25.14	73.96		25.14	106.09		25.14	77.44		25.14	141.61		25.14	114.49		25.14	144		25.14	81		25.14	110.25		25.14	79.21		25.14	114.49
25.16	72.25		25.16	193.21		25.16	70.56		25.16	100		25.16	84.64		25.16	139.24		25.16	125.44		25.16	123.21		25.16	67.24		25.16	129.96		25.16	77.44		25.16	121
25.18	73.96		25.18	182.25		25.18	94.09		25.18	94.09		25.18	86.49		25.18	121		25.18	118.81		25.18	129.96		25.18	84.64		25.18	129.96		25.18	68.89		25.18	102.01
25.2	72.25		25.2	163.84		25.2	62.41		25.2	112.36		25.2	82.81		25.2	129.96		25.2	121		25.2	129.96		25.2	79.21		25.2	106.09		25.2	70.56		25.2	125.44
25.22	54.76		25.22	146.41		25.22	82.81		25.22	108.16		25.22	86.49		25.22	114.49		25.22	116.64		25.22	127.69		25.22	88.36		25.22	129.96		25.22	65.61		25.22	104.04
25.24	57.76		25.24	193.21		25.24	79.21		25.24	114.49		25.24	102.01		25.24	118.81		25.24	110.25		25.24	134.56		25.24	84.64		25.24	106.09		25.24	51.84		25.24	104.04
25.26	56.25		25.26	176.89		25.26	77.44		25.26	125.44		25.26	86.49		25.26	121		25.26	96.04		25.26	136.89		25.26	98.01		25.26	125.44		25.26	50.41		25.26	123.21
25.28	67.24		25.28	184.96		25.28	84.64		25.28	116.64		25.28	102.01		25.28	106.09		25.28	125.44		25.28	125.44		25.28	98.01		25.28	127.69		25.28	62.41		25.28	100
25.3	75.69		25.3	198.81		25.3	92.16		25.3	100		25.3	75.69		25.3	158.76		25.3	112.36		25.3	132.25		25.3	79.21		25.3	134.56		25.3	54.76		25.3	121
25.32	59.29		25.32	158.76		25.32	68.89		25.32	136.89		25.32	96.04		25.32	114.49		25.32	134.56		25.32	153.76		25.32	112.36		25.32	110.25		25.32	50.41		25.32	132.25
25.34	81		25.34	193.21		25.34	68.89		25.34	81		25.34	112.36		25.34	129.96		25.34	112.36		25.34	144		25.34	86.49		25.34	104.04		25.34	51.84		25.34	125.44
25.36	67.24		25.36	196		25.36	77.44		25.36	100		25.36	90.25		25.36	102.01		25.36	132.25		25.36	132.25		25.36	100		25.36	118.81		25.36	65.61		25.36	104.04
25.38	72.25		25.38	207.36		25.38	94.09		25.38	102.01		25.38	106.09		25.38	132.25		25.38	174.24		25.38	174.24		25.38	98.01		25.38	106.09		25.38	47.61		25.38	96.04
25.4	86.49		25.4	184.96		25.4	77.44		25.4	127.69		25.4	90.25		25.4	123.21		25.4	156.25		25.4	132.25		25.4	82.81		25.4	129.96		25.4	54.76		25.4	118.81
25.42	70.56		25.42	196		25.42	82.81		25.42	121		25.42	100		25.42	123.21		25.42	201.64		25.42	156.25		25.42	106.09		25.42	136.89		25.42	51.84		25.42	106.09
25.44	75.69		25.44	153.76		25.44	88.36		25.44	116.64		25.44	88.36		25.44	136.89		25.44	139.24		25.44	136.89		25.44	98.01		25.44	118.81		25.44	42.25		25.44	100
25.46	77.44		25.46	196		25.46	70.56		25.46	96.04		25.46	86.49		25.46	141.61		25.46	148.84		25.46	156.25		25.46	102.01		25.46	125.44		25.46	49		25.46	106.09
25.48	79.21		25.48	176.89		25.48	72.25		25.48	102.01		25.48	92.16		25.48	121		25.48	146.41		25.48	166.41		25.48	106.09		25.48	136.89		25.48	62.41		25.48	94.09
25.5	54.76		25.5	184.96		25.5	65.61		25.5	116.64		25.5	102.01		25.5	151.29		25.5	153.76		25.5	163.84		25.5	84.64		25.5	144		25.5	64		25.5	98.01
25.52	82.81		25.52	190.44		25.52	86.49		25.52	127.69		25.52	90.25		25.52	144		25.52	118.81		25.52	141.61		25.52	98.01		25.52	116.64		25.52	42.25		25.52	100
25.54	67.24		25.54	176.89		25.54	90.25		25.54	110.25		25.54	94.09		25.54	139.24		25.54	104.04		25.54	182.25		25.54	94.09		25.54	123.21		25.54	57.76		25.54	102.01
25.56	75.69		25.56	163.84		25.56	84.64		25.56	106.09		25.56	108.16		25.56	121		25.56	118.81		25.56	153.76		25.56	112.36		25.56	110.25		25.56	64		25.56	110.25
25.58	70.56		25.58	193.21		25.58	82.81		25.58	139.24		25.58	86.49		25.58	158.76		25.58	106.09		25.58	129.96		25.58	108.16		25.58	141.61		25.58	47.61		25.58	134.56
25.6	90.25		25.6	146.41		25.6	84.64		25.6	106.09		25.6	92.16		25.6	123.21		25.6	123.21		25.6	136.89		25.6	86.49		25.6	136.89		25.6	50.41		25.6	121
25.62	90.25		25.62	182.25		25.62	92.16		25.62	136.89		25.62	118.81		25.62	132.25		25.62	121		25.62	144		25.62	88.36		25.62	144		25.62	54.76		25.62	102.01
25.64	65.61		25.64	196		25.64	79.21		25.64	116.64		25.64	102.01		25.64	127.69		25.64	112.36		25.64	125.44		25.64	75.69		25.64	110.25		25.64	67.24		25.64	127.69
25.66	57.76		25.66	166.41		25.66	82.81		25.66	112.36		25.66	84.64		25.66	141.61		25.66	114.49		25.66	141.61		25.66	94.09		25.66	112.36		25.66	43.56		25.66	112.36
25.68	86.49		25.68	179.56		25.68	84.64		25.68	106.09		25.68	118.81		25.68	129.96		25.68	110.25		25.68	134.56		25.68	123.21		25.68	144		25.68	39.69		25.68	116.64
25.7	67.24		25.7	171.61		25.7	84.64		25.7	102.01		25.7	100		25.7	144		25.7	110.25		25.7	134.56		25.7	102.01		25.7	123.21		25.7	53.29		25.7	92.16
25.72	75.69		25.72	156.25		25.72	82.81		25.72	110.25		25.72	112.36		25.72	129.96		25.72	114.49		25.72	104.04		25.72	106.09		25.72	141.61		25.72	49		25.72	121
25.74	73.96		25.74	169		25.74	68.89		25.74	110.25		25.74	102.01		25.74	136.89		25.74	106.09		25.74	127.69		25.74	84.64		25.74	123.21		25.74	46.24		25.74	98.01
25.76	68.89		25.76	161.29		25.76	81		25.76	84.64		25.76	136.89		25.76	123.21		25.76	144		25.76	121		25.76	90.25		25.76	134.56		25.76	53.29		25.76	121
25.78	72.25		25.78	182.25		25.78	82.81		25.78	104.04		25.78	134.56		25.78	148.84		25.78	114.49		25.78	176.89		25.78	98.01		25.78	125.44		25.78	56.25		25.78	100
25.8	68.89		25.8	187.69		25.8	82.81		25.8	121		25.8	121		25.8	136.89		25.8	121		25.8	134.56		25.8	96.04		25.8	144		25.8	70.56		25.8	112.36
25.82	72.25		25.82	153.76		25.82	77.44		25.82	110.25		25.82	94.09		25.82	136.89		25.82	102.01		25.82	114.49		25.82	81		25.82	121		25.82	56.25		25.82	100
25.84	67.24		25.84	176.89		25.84	72.25		25.84	100		25.84	112.36		25.84	153.76		25.84	118.81		25.84	134.56		25.84	84.64		25.84	112.36		25.84	59.29		25.84	129.96
25.86	56.25		25.86	201.64		25.86	70.56		25.86	92.16		25.86	98.01		25.86	148.84		25.86	123.21		25.86	141.61		25.86	75.69		25.86	118.81		25.86	56.25		25.86	102.01
25.88	68.89		25.88	174.24		25.88	64		25.88	72.25		25.88	121		25.88	144		25.88	118.81		25.88	129.96		25.88	88.36		25.88	121		25.88	54.76		25.88	100
25.9	59.29		25.9	146.41		25.9	82.81		25.9	108.16		25.9	116.64		25.9	136.89		25.9	114.49		25.9	134.56		25.9	100		25.9	116.64		25.9	44.89		25.9	102.01
25.92	67.24		25.92	158.76		25.92	75.69		25.92	102.01		25.92	88.36		25.92	104.04		25.92	112.36		25.92	129.96		25.92	92.16		25.92	125.44		25.92	50.41		25.92	106.09
25.94	81		25.94	161.29		25.94	65.61		25.94	96.04		25.94	96.04		25.94	139.24		25.94	129.96		25.94	136.89		25.94	75.69		25.94	104.04		25.94	47.61		25.94	112.36
25.96	65.61		25.96	174.24		25.96	65.61		25.96	116.64		25.96	108.16		25.96	139.24		25.96	108.16		25.96	110.25		25.96	96.04		25.96	104.04		25.96	53.29		25.96	112.36
25.98	60.84		25.98	171.61		25.98	53.29		25.98	129.96		25.98	90.25		25.98	129.96		25.98	132.25		25.98	121		25.98	79.21		25.98	116.64		25.98	37.21		25.98	96.04
26	75.69		26	184.96		26	75.69		26	118.81		26	100		26	127.69		26	102.01		26	132.25		26	79.21		26	129.96		26	54.76		26	114.49
26.02	94.09		26.02	161.29		26.02	81		26.02	98.01		26.02	90.25		26.02	134.56		26.02	123.21		26.02	146.41		26.02	65.61		26.02	136.89		26.02	38.44		26.02	108.16
26.04	72.25		26.04	156.25		26.04	70.56		26.04	86.49		26.04	79.21		26.04	121		26.04	132.25		26.04	136.89		26.04	92.16		26.04	136.89		26.04	54.76		26.04	127.69
26.06	86.49		26.06	166.41		26.06	68.89		26.06	116.64		26.06	88.36		26.06	116.64		26.06	121		26.06	136.89		26.06	77.44		26.06	114.49		26.06	62.41		26.06	104.04
26.08	84.64		26.08	158.76		26.08	70.56		26.08	121		26.08	70.56		26.08	116.64		26.08	156.25		26.08	144		26.08	79.21		26.08	125.44		26.08	51.84		26.08	94.09
26.1	92.16		26.1	169		26.1	70.56		26.1	104.04		26.1	72.25		26.1	106.09		26.1	129.96		26.1	116.64		26.1	77.44		26.1	116.64		26.1	50.41		26.1	112.36
26.12	94.09		26.12	146.41		26.12	68.89		26.12	110.25		26.12	88.36		26.12	108.16		26.12	169		26.12	153.76		26.12	59.29		26.12	134.56		26.12	43.56		26.12	114.49
26.14	102.01		26.14	166.41		26.14	67.24		26.14	123.21		26.14	88.36		26.14	106.09		26.14	174.24		26.14	166.41		26.14	82.81		26.14	116.64		26.14	40.96		26.14	110.25
26.16	118.81		26.16	156.25		26.16	81		26.16	100		26.16	98.01		26.16	121		26.16	156.25		26.16	146.41		26.16	102.01		26.16	106.09		26.16	47.61		26.16	108.16
26.18	98.01		26.18	193.21		26.18	88.36		26.18	94.09		26.18	96.04		26.18	146.41		26.18	182.25		26.18	156.25		26.18	98.01		26.18	118.81		26.18	57.76		26.18	123.21
26.2	116.64		26.2	153.76		26.2	88.36		26.2	116.64		26.2	92.16		26.2	129.96		26.2	225		26.2	179.56		26.2	98.01		26.2	166.41		26.2	62.41		26.2	127.69
26.22	129.96		26.22	174.24		26.22	100		26.22	127.69		26.22	92.16		26.22	125.44		26.22	272.25		26.22	187.69		26.22	102.01		26.22	121		26.22	42.25		26.22	90.25
26.24	129.96		26.24	201.64		26.24	112.36		26.24	127.69		26.24	86.49		26.24	116.64		26.24	292.41		26.24	179.56		26.24	106.09		26.24	108.16		26.24	65.61		26.24	116.64
26.26	169		26.26	174.24		26.26	98.01		26.26	125.44		26.26	121		26.26	151.29		26.26	357.21		26.26	193.21		26.26	98.01		26.26	141.61		26.26	53.29		26.26	123.21
26.28	190.44		26.28	193.21		26.28	102.01		26.28	144		26.28	104.04		26.28	148.84		26.28	316.84		26.28	222.01		26.28	132.25		26.28	144		26.28	51.84		26.28	108.16
26.3	182.25		26.3	193.21		26.3	132.25		26.3	114.49		26.3	125.44		26.3	129.96		26.3	400		26.3	256		26.3	127.69		26.3	148.84		26.3	56.25		26.3	100
26.32	198.81		26.32	156.25		26.32	114.49		26.32	134.56		26.32	123.21		26.32	144		26.32	449.44		26.32	256		26.32	144		26.32	146.41		26.32	51.84		26.32	88.36
26.34	256		26.34	179.56		26.34	139.24		26.34	104.04		26.34	146.41		26.34	163.84		26.34	506.25		26.34	272.25		26.34	132.25		26.34	184.96		26.34	51.84		26.34	129.96
26.36	282.24		26.36	187.69		26.36	125.44		26.36	127.69		26.36	148.84		26.36	139.24		26.36	571.21		26.36	306.25		26.36	146.41		26.36	153.76		26.36	50.41		26.36	108.16
26.38	265.69		26.38	210.25		26.38	127.69		26.38	127.69		26.38	136.89		26.38	158.76		26.38	665.64		26.38	342.25		26.38	158.76		26.38	182.25		26.38	59.29		26.38	127.69
26.4	278.89		26.4	222.01		26.4	132.25		26.4	112.36		26.4	171.61		26.4	187.69		26.4	734.41		26.4	384.16		26.4	207.36		26.4	219.04		26.4	50.41		26.4	116.64
26.42	272.25		26.42	216.09		26.42	171.61		26.42	116.64		26.42	169		26.42	213.16		26.42	864.36		26.42	400		26.42	237.16		26.42	196		26.42	67.24		26.42	110.25
26.44	265.69		26.44	222.01		26.44	196		26.44	132.25		26.44	213.16		26.44	187.69		26.44	1049.76		26.44	462.25		26.44	295.84		26.44	222.01		26.44	53.29		26.44	98.01
26.46	246.49		26.46	228.01		26.46	243.36		26.46	146.41		26.46	216.09		26.46	237.16		26.46	1190.25		26.46	571.21		26.46	349.69		26.46	193.21		26.46	62.41		26.46	98.01
26.48	213.16		26.48	198.81		26.48	285.61		26.48	146.41		26.48	231.04		26.48	234.09		26.48	1406.25		26.48	542.89		26.48	353.44		26.48	252.81		26.48	68.89		26.48	108.16
26.5	198.81		26.5	222.01		26.5	424.36		26.5	174.24		26.5	306.25		26.5	243.36		26.5	1705.69		26.5	772.84		26.5	436.81		26.5	285.61		26.5	65.61		26.5	108.16
26.52	127.69		26.52	228.01		26.52	590.49		26.52	198.81		26.52	316.84		26.52	231.04		26.52	1883.56		26.52	767.29		26.52	428.49		26.52	295.84		26.52	56.25		26.52	112.36
26.54	129.96		26.54	231.04		26.54	723.61		26.54	198.81		26.54	368.64		26.54	262.44		26.54	1900.96		26.54	812.25		26.54	475.24		26.54	364.81		26.54	62.41		26.54	112.36
26.56	98.01		26.56	234.09		26.56	702.25		26.56	234.09		26.56	345.96		26.56	262.44		26.56	1648.36		26.56	876.16		26.56	479.61		26.56	342.25		26.56	65.61		26.56	116.64
26.58	82.81		26.58	207.36		26.58	696.96		26.58	265.69		26.58	285.61		26.58	237.16		26.58	1354.24		26.58	745.29		26.58	449.44		26.58	372.49		26.58	59.29		26.58	94.09
26.6	96.04		26.6	207.36		26.6	547.56		26.6	292.41		26.6	275.56		26.6	259.21		26.6	1049.76		26.6	630.01		26.6	388.09		26.6	292.41		26.6	46.24		26.6	104.04
26.62	67.24		26.62	179.56		26.62	441		26.62	292.41		26.62	231.04		26.62	182.25		26.62	800.89		26.62	484		26.62	327.61		26.62	268.96		26.62	67.24		26.62	121
26.64	59.29		26.64	182.25		26.64	353.44		26.64	265.69		26.64	201.64		26.64	193.21		26.64	519.84		26.64	449.44		26.64	234.09		26.64	243.36		26.64	67.24		26.64	121
26.66	57.76		26.66	184.96		26.66	237.16		26.66	246.49		26.66	166.41		26.66	153.76		26.66	331.24		26.66	302.76		26.66	210.25		26.66	222.01		26.66	40.96		26.66	129.96
26.68	77.44		26.68	158.76		26.68	153.76		26.68	201.64		26.68	144		26.68	156.25		26.68	225		26.68	240.25		26.68	184.96		26.68	182.25		26.68	54.76		26.68	106.09
26.7	65.61		26.7	153.76		26.7	110.25		26.7	176.89		26.7	90.25		26.7	129.96		26.7	174.24		26.7	219.04		26.7	139.24		26.7	148.84		26.7	56.25		26.7	129.96
26.72	75.69		26.72	171.61		26.72	98.01		26.72	139.24		26.72	102.01		26.72	144		26.72	169		26.72	176.89		26.72	104.04		26.72	136.89		26.72	50.41		26.72	75.69
26.74	65.61		26.74	201.64		26.74	104.04		26.74	127.69		26.74	106.09		26.74	141.61		26.74	161.29		26.74	148.84		26.74	104.04		26.74	153.76		26.74	53.29		26.74	118.81
26.76	67.24		26.76	158.76		26.76	96.04		26.76	114.49		26.76	98.01		26.76	127.69		26.76	144		26.76	169		26.76	98.01		26.76	153.76		26.76	49		26.76	106.09
26.78	86.49		26.78	156.25		26.78	72.25		26.78	108.16		26.78	98.01		26.78	129.96		26.78	169		26.78	169		26.78	100		26.78	116.64		26.78	62.41		26.78	92.16
26.8	67.24		26.8	161.29		26.8	82.81		26.8	114.49		26.8	84.64		26.8	156.25		26.8	146.41		26.8	136.89		26.8	104.04		26.8	125.44		26.8	53.29		26.8	90.25
26.82	59.29		26.82	158.76		26.82	94.09		26.82	114.49		26.82	94.09		26.82	146.41		26.82	144		26.82	136.89		26.82	108.16		26.82	121		26.82	68.89		26.82	90.25
26.84	57.76		26.84	171.61		26.84	65.61		26.84	96.04		26.84	100		26.84	153.76		26.84	163.84		26.84	151.29		26.84	108.16		26.84	139.24		26.84	47.61		26.84	106.09
26.86	56.25		26.86	144		26.86	75.69		26.86	100		26.86	112.36		26.86	116.64		26.86	158.76		26.86	129.96		26.86	108.16		26.86	125.44		26.86	40.96		26.86	96.04
26.88	82.81		26.88	153.76		26.88	81		26.88	96.04		26.88	106.09		26.88	158.76		26.88	148.84		26.88	148.84		26.88	112.36		26.88	116.64		26.88	64		26.88	96.04
26.9	77.44		26.9	153.76		26.9	92.16		26.9	100		26.9	100		26.9	156.25		26.9	166.41		26.9	151.29		26.9	106.09		26.9	102.01		26.9	50.41		26.9	98.01
26.92	70.56		26.92	139.24		26.92	86.49		26.92	104.04		26.92	118.81		26.92	121		26.92	166.41		26.92	156.25		26.92	79.21		26.92	114.49		26.92	65.61		26.92	106.09
26.94	64		26.94	161.29		26.94	77.44		26.94	98.01		26.94	148.84		26.94	132.25		26.94	153.76		26.94	144		26.94	100		26.94	146.41		26.94	56.25		26.94	90.25
26.96	62.41		26.96	153.76		26.96	57.76		26.96	106.09		26.96	127.69		26.96	144		26.96	141.61		26.96	144		26.96	84.64		26.96	127.69		26.96	53.29		26.96	92.16
26.98	62.41		26.98	163.84		26.98	50.41		26.98	106.09		26.98	125.44		26.98	148.84		26.98	144		26.98	148.84		26.98	94.09		26.98	118.81		26.98	51.84		26.98	92.16
27	70.56		27	169		27	77.44		27	77.44		27	108.16		27	171.61		27	129.96		27	123.21		27	108.16		27	114.49		27	47.61		27	106.09
27.02	50.41		27.02	182.25		27.02	75.69		27.02	88.36		27.02	116.64		27.02	136.89		27.02	136.89		27.02	139.24		27.02	108.16		27.02	116.64		27.02	46.24		27.02	116.64
27.04	68.89		27.04	151.29		27.04	67.24		27.04	112.36		27.04	144		27.04	129.96		27.04	139.24		27.04	127.69		27.04	104.04		27.04	121		27.04	62.41		27.04	102.01
27.06	64		27.06	163.84		27.06	62.41		27.06	104.04		27.06	134.56		27.06	163.84		27.06	129.96		27.06	139.24		27.06	77.44		27.06	129.96		27.06	42.25		27.06	118.81
27.08	54.76		27.08	146.41		27.08	72.25		27.08	96.04		27.08	144		27.08	136.89		27.08	129.96		27.08	132.25		27.08	90.25		27.08	104.04		27.08	54.76		27.08	121
27.1	64		27.1	161.29		27.1	75.69		27.1	112.36		27.1	146.41		27.1	148.84		27.1	134.56		27.1	121		27.1	88.36		27.1	134.56		27.1	50.41		27.1	134.56
27.12	62.41		27.12	182.25		27.12	68.89		27.12	108.16		27.12	153.76		27.12	141.61		27.12	108.16		27.12	127.69		27.12	70.56		27.12	108.16		27.12	62.41		27.12	100
27.14	70.56		27.14	182.25		27.14	75.69		27.14	79.21		27.14	129.96		27.14	146.41		27.14	127.69		27.14	144		27.14	94.09		27.14	114.49		27.14	53.29		27.14	102.01
27.16	67.24		27.16	148.84		27.16	57.76		27.16	108.16		27.16	118.81		27.16	141.61		27.16	134.56		27.16	134.56		27.16	88.36		27.16	129.96		27.16	46.24		27.16	112.36
27.18	64		27.18	163.84		27.18	72.25		27.18	92.16		27.18	156.25		27.18	166.41		27.18	148.84		27.18	136.89		27.18	88.36		27.18	121		27.18	56.25		27.18	94.09
27.2	65.61		27.2	174.24		27.2	65.61		27.2	106.09		27.2	132.25		27.2	153.76		27.2	144		27.2	144		27.2	90.25		27.2	106.09		27.2	53.29		27.2	118.81
27.22	60.84		27.22	158.76		27.22	94.09		27.22	98.01		27.22	116.64		27.22	129.96		27.22	118.81		27.22	163.84		27.22	94.09		27.22	104.04		27.22	53.29		27.22	134.56
27.24	70.56		27.24	156.25		27.24	65.61		27.24	108.16		27.24	127.69		27.24	136.89		27.24	125.44		27.24	144		27.24	84.64		27.24	136.89		27.24	56.25		27.24	102.01
27.26	72.25		27.26	166.41		27.26	73.96		27.26	100		27.26	129.96		27.26	123.21		27.26	144		27.26	129.96		27.26	77.44		27.26	132.25		27.26	54.76		27.26	94.09
27.28	60.84		27.28	148.84		27.28	68.89		27.28	134.56		27.28	110.25		27.28	118.81		27.28	118.81		27.28	110.25		27.28	102.01		27.28	129.96		27.28	59.29		27.28	104.04
27.3	77.44		27.3	151.29		27.3	68.89		27.3	114.49		27.3	100		27.3	144		27.3	139.24		27.3	136.89		27.3	98.01		27.3	118.81		27.3	64		27.3	102.01
27.32	67.24		27.32	146.41		27.32	65.61		27.32	106.09		27.32	102.01		27.32	141.61		27.32	134.56		27.32	158.76		27.32	98.01		27.32	121		27.32	67.24		27.32	108.16
27.34	84.64		27.34	156.25		27.34	86.49		27.34	94.09		27.34	104.04		27.34	121		27.34	148.84		27.34	141.61		27.34	84.64		27.34	132.25		27.34	56.25		27.34	104.04
27.36	64		27.36	158.76		27.36	70.56		27.36	108.16		27.36	84.64		27.36	121		27.36	134.56		27.36	141.61		27.36	90.25		27.36	114.49		27.36	53.29		27.36	92.16
27.38	70.56		27.38	139.24		27.38	56.25		27.38	112.36		27.38	104.04		27.38	114.49		27.38	118.81		27.38	132.25		27.38	84.64		27.38	112.36		27.38	67.24		27.38	98.01
27.4	75.69		27.4	163.84		27.4	65.61		27.4	98.01		27.4	96.04		27.4	125.44		27.4	129.96		27.4	153.76		27.4	104.04		27.4	125.44		27.4	47.61		27.4	116.64
27.42	94.09		27.42	161.29		27.42	75.69		27.42	84.64		27.42	84.64		27.42	136.89		27.42	136.89		27.42	139.24		27.42	102.01		27.42	141.61		27.42	62.41		27.42	106.09
27.44	68.89		27.44	174.24		27.44	82.81		27.44	110.25		27.44	84.64		27.44	127.69		27.44	153.76		27.44	158.76		27.44	94.09		27.44	129.96		27.44	53.29		27.44	118.81
27.46	79.21		27.46	169		27.46	79.21		27.46	98.01		27.46	98.01		27.46	129.96		27.46	114.49		27.46	207.36		27.46	90.25		27.46	108.16		27.46	56.25		27.46	104.04
27.48	84.64		27.48	153.76		27.48	62.41		27.48	110.25		27.48	82.81		27.48	127.69		27.48	123.21		27.48	174.24		27.48	98.01		27.48	132.25		27.48	64		27.48	129.96
27.5	70.56		27.5	144		27.5	84.64		27.5	116.64		27.5	112.36		27.5	116.64		27.5	121		27.5	156.25		27.5	88.36		27.5	118.81		27.5	47.61		27.5	90.25
27.52	84.64		27.52	174.24		27.52	90.25		27.52	102.01		27.52	100		27.52	144		27.52	125.44		27.52	151.29		27.52	82.81		27.52	129.96		27.52	53.29		27.52	112.36
27.54	73.96		27.54	184.96		27.54	67.24		27.54	125.44		27.54	108.16		27.54	121		27.54	121		27.54	153.76		27.54	104.04		27.54	141.61		27.54	57.76		27.54	114.49
27.56	88.36		27.56	158.76		27.56	72.25		27.56	112.36		27.56	104.04		27.56	118.81		27.56	114.49		27.56	129.96		27.56	104.04		27.56	121		27.56	56.25		27.56	92.16
27.58	79.21		27.58	158.76		27.58	70.56		27.58	112.36		27.58	94.09		27.58	102.01		27.58	136.89		27.58	141.61		27.58	102.01		27.58	125.44		27.58	49		27.58	100
27.6	79.21		27.6	179.56		27.6	79.21		27.6	96.04		27.6	118.81		27.6	112.36		27.6	129.96		27.6	146.41		27.6	108.16		27.6	121		27.6	59.29		27.6	82.81
27.62	98.01		27.62	151.29		27.62	75.69		27.62	96.04		27.62	106.09		27.62	118.81		27.62	112.36		27.62	129.96		27.62	121		27.62	112.36		27.62	53.29		27.62	104.04
27.64	96.04		27.64	139.24		27.64	94.09		27.64	98.01		27.64	84.64		27.64	112.36		27.64	123.21		27.64	153.76		27.64	116.64		27.64	151.29		27.64	47.61		27.64	84.64
27.66	94.09		27.66	166.41		27.66	75.69		27.66	90.25		27.66	92.16		27.66	94.09		27.66	136.89		27.66	166.41		27.66	106.09		27.66	114.49		27.66	72.25		27.66	112.36
27.68	102.01		27.68	166.41		27.68	82.81		27.68	96.04		27.68	100		27.68	114.49		27.68	134.56		27.68	153.76		27.68	112.36		27.68	169		27.68	64		27.68	112.36
27.7	104.04		27.7	166.41		27.7	77.44		27.7	102.01		27.7	81		27.7	96.04		27.7	127.69		27.7	190.44		27.7	98.01		27.7	139.24		27.7	72.25		27.7	102.01
27.72	121		27.72	169		27.72	79.21		27.72	90.25		27.72	96.04		27.72	112.36		27.72	134.56		27.72	156.25		27.72	100		27.72	139.24		27.72	62.41		27.72	108.16
27.74	141.61		27.74	158.76		27.74	94.09		27.74	96.04		27.74	88.36		27.74	116.64		27.74	136.89		27.74	166.41		27.74	82.81		27.74	139.24		27.74	64		27.74	112.36
27.76	112.36		27.76	184.96		27.76	94.09		27.76	121		27.76	86.49		27.76	121		27.76	153.76		27.76	184.96		27.76	88.36		27.76	132.25		27.76	57.76		27.76	106.09
27.78	121		27.78	146.41		27.78	84.64		27.78	84.64		27.78	106.09		27.78	116.64		27.78	176.89		27.78	166.41		27.78	114.49		27.78	123.21		27.78	50.41		27.78	110.25
27.8	102.01		27.8	132.25		27.8	90.25		27.8	102.01		27.8	108.16		27.8	118.81		27.8	182.25		27.8	148.84		27.8	77.44		27.8	127.69		27.8	62.41		27.8	92.16
27.82	102.01		27.82	193.21		27.82	81		27.82	96.04		27.82	110.25		27.82	144		27.82	231.04		27.82	144		27.82	94.09		27.82	114.49		27.82	53.29		27.82	104.04
27.84	100		27.84	163.84		27.84	90.25		27.84	94.09		27.84	116.64		27.84	141.61		27.84	327.61		27.84	132.25		27.84	88.36		27.84	153.76		27.84	54.76		27.84	106.09
27.86	112.36		27.86	166.41		27.86	104.04		27.86	94.09		27.86	110.25		27.86	106.09		27.86	313.29		27.86	125.44		27.86	100		27.86	146.41		27.86	65.61		27.86	98.01
27.88	123.21		27.88	151.29		27.88	100		27.88	102.01		27.88	100		27.88	118.81		27.88	285.61		27.88	121		27.88	100		27.88	171.61		27.88	62.41		27.88	110.25
27.9	104.04		27.9	132.25		27.9	94.09		27.9	127.69		27.9	104.04		27.9	114.49		27.9	256		27.9	148.84		27.9	114.49		27.9	144		27.9	70.56		27.9	136.89
27.92	96.04		27.92	166.41		27.92	72.25		27.92	114.49		27.92	92.16		27.92	100		27.92	246.49		27.92	108.16		27.92	100		27.92	116.64		27.92	82.81		27.92	108.16
27.94	106.09		27.94	176.89		27.94	88.36		27.94	121		27.94	98.01		27.94	127.69		27.94	225		27.94	129.96		27.94	84.64		27.94	125.44		27.94	84.64		27.94	88.36
27.96	98.01		27.96	161.29		27.96	72.25		27.96	92.16		27.96	68.89		27.96	127.69		27.96	190.44		27.96	134.56		27.96	94.09		27.96	104.04		27.96	77.44		27.96	106.09
27.98	100		27.98	179.56		27.98	94.09		27.98	100		27.98	90.25		27.98	136.89		27.98	146.41		27.98	136.89		27.98	86.49		27.98	136.89		27.98	70.56		27.98	104.04
28	92.16		28	153.76		28	82.81		28	108.16		28	112.36		28	123.21		28	114.49		28	104.04		28	102.01		28	127.69		28	75.69		28	98.01
28.02	108.16		28.02	161.29		28.02	90.25		28.02	118.81		28.02	100		28.02	123.21		28.02	123.21		28.02	127.69		28.02	88.36		28.02	141.61		28.02	68.89		28.02	123.21
28.04	81		28.04	182.25		28.04	81		28.04	108.16		28.04	92.16		28.04	114.49		28.04	136.89		28.04	153.76		28.04	92.16		28.04	136.89		28.04	60.84		28.04	110.25
28.06	77.44		28.06	171.61		28.06	92.16		28.06	106.09		28.06	90.25		28.06	132.25		28.06	134.56		28.06	129.96		28.06	104.04		28.06	129.96		28.06	50.41		28.06	114.49
28.08	102.01		28.08	171.61		28.08	72.25		28.08	110.25		28.08	110.25		28.08	102.01		28.08	132.25		28.08	127.69		28.08	75.69		28.08	125.44		28.08	43.56		28.08	84.64
28.1	84.64		28.1	139.24		28.1	70.56		28.1	104.04		28.1	77.44		28.1	123.21		28.1	125.44		28.1	129.96		28.1	100		28.1	121		28.1	59.29		28.1	108.16
28.12	110.25		28.12	148.84		28.12	94.09		28.12	114.49		28.12	94.09		28.12	108.16		28.12	110.25		28.12	127.69		28.12	90.25		28.12	141.61		28.12	43.56		28.12	123.21
28.14	92.16		28.14	153.76		28.14	88.36		28.14	104.04		28.14	88.36		28.14	125.44		28.14	132.25		28.14	125.44		28.14	104.04		28.14	129.96		28.14	47.61		28.14	114.49
28.16	98.01		28.16	166.41		28.16	90.25		28.16	123.21		28.16	92.16		28.16	127.69		28.16	98.01		28.16	125.44		28.16	96.04		28.16	132.25		28.16	44.89		28.16	90.25
28.18	102.01		28.18	198.81		28.18	90.25		28.18	94.09		28.18	84.64		28.18	123.21		28.18	118.81		28.18	129.96		28.18	94.09		28.18	141.61		28.18	49		28.18	114.49
28.2	114.49		28.2	174.24		28.2	88.36		28.2	108.16		28.2	98.01		28.2	98.01		28.2	129.96		28.2	134.56		28.2	84.64		28.2	108.16		28.2	47.61		28.2	125.44
28.22	106.09		28.22	176.89		28.22	108.16		28.22	88.36		28.22	100		28.22	112.36		28.22	144		28.22	146.41		28.22	108.16		28.22	129.96		28.22	56.25		28.22	106.09
28.24	112.36		28.24	184.96		28.24	94.09		28.24	86.49		28.24	114.49		28.24	118.81		28.24	104.04		28.24	144		28.24	86.49		28.24	144		28.24	57.76		28.24	106.09
28.26	98.01		28.26	161.29		28.26	82.81		28.26	121		28.26	114.49		28.26	141.61		28.26	112.36		28.26	134.56		28.26	110.25		28.26	144		28.26	47.61		28.26	110.25
28.28	100		28.28	190.44		28.28	104.04		28.28	94.09		28.28	108.16		28.28	146.41		28.28	123.21		28.28	144		28.28	112.36		28.28	114.49		28.28	60.84		28.28	98.01
28.3	116.64		28.3	179.56		28.3	104.04		28.3	104.04		28.3	86.49		28.3	141.61		28.3	121		28.3	129.96		28.3	108.16		28.3	116.64		28.3	38.44		28.3	94.09
28.32	94.09		28.32	174.24		28.32	100		28.32	127.69		28.32	129.96		28.32	139.24		28.32	121		28.32	134.56		28.32	88.36		28.32	123.21		28.32	47.61		28.32	100
28.34	104.04		28.34	201.64		28.34	108.16		28.34	129.96		28.34	129.96		28.34	146.41		28.34	112.36		28.34	106.09		28.34	134.56		28.34	136.89		28.34	53.29		28.34	106.09
28.36	108.16		28.36	216.09		28.36	104.04		28.36	134.56		28.36	121		28.36	156.25		28.36	110.25		28.36	112.36		28.36	108.16		28.36	151.29		28.36	56.25		28.36	102.01
28.38	121		28.38	163.84		28.38	114.49		28.38	129.96		28.38	136.89		28.38	169		28.38	112.36		28.38	121		28.38	127.69		28.38	144		28.38	56.25		28.38	94.09
28.4	106.09		28.4	201.64		28.4	100		28.4	123.21		28.4	132.25		28.4	156.25		28.4	108.16		28.4	144		28.4	129.96		28.4	125.44		28.4	49		28.4	104.04
28.42	98.01		28.42	187.69		28.42	141.61		28.42	129.96		28.42	144		28.42	158.76		28.42	125.44		28.42	139.24		28.42	123.21		28.42	125.44		28.42	56.25		28.42	100
28.44	112.36		28.44	182.25		28.44	132.25		28.44	146.41		28.44	144		28.44	198.81		28.44	141.61		28.44	141.61		28.44	129.96		28.44	146.41		28.44	47.61		28.44	94.09
28.46	114.49		28.46	179.56		28.46	134.56		28.46	129.96		28.46	144		28.46	182.25		28.46	125.44		28.46	112.36		28.46	123.21		28.46	129.96		28.46	42.25		28.46	94.09
28.48	86.49		28.48	210.25		28.48	106.09		28.48	156.25		28.48	187.69		28.48	158.76		28.48	121		28.48	144		28.48	166.41		28.48	136.89		28.48	53.29		28.48	110.25
28.5	112.36		28.5	228.01		28.5	110.25		28.5	153.76		28.5	151.29		28.5	187.69		28.5	132.25		28.5	139.24		28.5	163.84		28.5	166.41		28.5	60.84		28.5	90.25
28.52	106.09		28.52	193.21		28.52	125.44		28.52	161.29		28.52	187.69		28.52	187.69		28.52	148.84		28.52	125.44		28.52	171.61		28.52	163.84		28.52	40.96		28.52	114.49
28.54	77.44		28.54	210.25		28.54	123.21		28.54	163.84		28.54	171.61		28.54	187.69		28.54	121		28.54	136.89		28.54	169		28.54	148.84		28.54	42.25		28.54	104.04
28.56	98.01		28.56	207.36		28.56	136.89		28.56	146.41		28.56	193.21		28.56	169		28.56	134.56		28.56	144		28.56	144		28.56	158.76		28.56	59.29		28.56	106.09
28.58	86.49		28.58	179.56		28.58	129.96		28.58	153.76		28.58	156.25		28.58	163.84		28.58	129.96		28.58	118.81		28.58	151.29		28.58	174.24		28.58	50.41		28.58	104.04
28.6	86.49		28.6	187.69		28.6	110.25		28.6	174.24		28.6	151.29		28.6	148.84		28.6	116.64		28.6	136.89		28.6	156.25		28.6	163.84		28.6	59.29		28.6	102.01
28.62	98.01		28.62	204.49		28.62	125.44		28.62	156.25		28.62	148.84		28.62	158.76		28.62	136.89		28.62	100		28.62	161.29		28.62	144		28.62	46.24		28.62	86.49
28.64	116.64		28.64	198.81		28.64	118.81		28.64	158.76		28.64	146.41		28.64	144		28.64	114.49		28.64	174.24		28.64	153.76		28.64	158.76		28.64	42.25		28.64	106.09
28.66	82.81		28.66	207.36		28.66	108.16		28.66	171.61		28.66	129.96		28.66	151.29		28.66	129.96		28.66	134.56		28.66	153.76		28.66	139.24		28.66	64		28.66	88.36
28.68	84.64		28.68	190.44		28.68	108.16		28.68	153.76		28.68	118.81		28.68	166.41		28.68	118.81		28.68	118.81		28.68	141.61		28.68	171.61		28.68	53.29		28.68	110.25
28.7	104.04		28.7	184.96		28.7	106.09		28.7	146.41		28.7	129.96		28.7	141.61		28.7	123.21		28.7	121		28.7	121		28.7	134.56		28.7	62.41		28.7	114.49
28.72	92.16		28.72	196		28.72	90.25		28.72	146.41		28.72	123.21		28.72	129.96		28.72	129.96		28.72	144		28.72	125.44		28.72	166.41		28.72	50.41		28.72	106.09
28.74	98.01		28.74	190.44		28.74	127.69		28.74	169		28.74	129.96		28.74	123.21		28.74	125.44		28.74	121		28.74	129.96		28.74	129.96		28.74	53.29		28.74	96.04
28.76	82.81		28.76	187.69		28.76	112.36		28.76	148.84		28.76	121		28.76	161.29		28.76	129.96		28.76	125.44		28.76	132.25		28.76	146.41		28.76	54.76		28.76	112.36
28.78	102.01		28.78	184.96		28.78	98.01		28.78	148.84		28.78	114.49		28.78	134.56		28.78	129.96		28.78	156.25		28.78	139.24		28.78	144		28.78	62.41		28.78	112.36
28.8	88.36		28.8	190.44		28.8	102.01		28.8	158.76		28.8	127.69		28.8	156.25		28.8	104.04		28.8	144		28.8	114.49		28.8	163.84		28.8	57.76		28.8	118.81
28.82	106.09		28.82	213.16		28.82	118.81		28.82	144		28.82	139.24		28.82	166.41		28.82	125.44		28.82	121		28.82	144		28.82	148.84		28.82	72.25		28.82	112.36
28.84	100		28.84	198.81		28.84	92.16		28.84	174.24		28.84	129.96		28.84	151.29		28.84	146.41		28.84	116.64		28.84	148.84		28.84	153.76		28.84	77.44		28.84	100
28.86	112.36		28.86	176.89		28.86	114.49		28.86	141.61		28.86	144		28.86	176.89		28.86	116.64		28.86	129.96		28.86	153.76		28.86	121		28.86	75.69		28.86	116.64
28.88	112.36		28.88	222.01		28.88	104.04		28.88	116.64		28.88	139.24		28.88	134.56		28.88	132.25		28.88	148.84		28.88	169		28.88	144		28.88	73.96		28.88	106.09
28.9	136.89		28.9	193.21		28.9	114.49		28.9	151.29		28.9	139.24		28.9	158.76		28.9	129.96		28.9	136.89		28.9	171.61		28.9	163.84		28.9	68.89		28.9	108.16
28.92	153.76		28.92	213.16		28.92	134.56		28.92	123.21		28.92	127.69		28.92	169		28.92	129.96		28.92	125.44		28.92	169		28.92	179.56		28.92	90.25		28.92	114.49
28.94	146.41		28.94	213.16		28.94	132.25		28.94	153.76		28.94	153.76		28.94	134.56		28.94	112.36		28.94	141.61		28.94	184.96		28.94	187.69		28.94	84.64		28.94	123.21
28.96	182.25		28.96	193.21		28.96	144		28.96	139.24		28.96	158.76		28.96	163.84		28.96	123.21		28.96	153.76		28.96	163.84		28.96	176.89		28.96	108.16		28.96	153.76
28.98	176.89		28.98	196		28.98	148.84		28.98	161.29		28.98	141.61		28.98	169		28.98	121		28.98	134.56		28.98	222.01		28.98	222.01		28.98	100		28.98	144
29	196		29	204.49		29	163.84		29	123.21		29	146.41		29	190.44		29	151.29		29	123.21		29	204.49		29	176.89		29	112.36		29	129.96
29.02	265.69		29.02	213.16		29.02	179.56		29.02	163.84		29.02	136.89		29.02	146.41		29.02	148.84		29.02	144		29.02	210.25		29.02	219.04		29.02	136.89		29.02	156.25
29.04	278.89		29.04	219.04		29.04	207.36		29.04	163.84		29.04	121		29.04	176.89		29.04	125.44		29.04	136.89		29.04	265.69		29.04	225		29.04	123.21		29.04	144
29.06	309.76		29.06	228.01		29.06	201.64		29.06	187.69		29.06	134.56		29.06	174.24		29.06	163.84		29.06	166.41		29.06	313.29		29.06	249.64		29.06	136.89		29.06	171.61
29.08	364.81		29.08	246.49		29.08	231.04		29.08	213.16		29.08	129.96		29.08	201.64		29.08	171.61		29.08	136.89		29.08	285.61		29.08	228.01		29.08	134.56		29.08	156.25
29.1	396.01		29.1	268.96		29.1	278.89		29.1	207.36		29.1	169		29.1	207.36		29.1	148.84		29.1	156.25		29.1	324		29.1	289		29.1	161.29		29.1	163.84
29.12	479.61		29.12	278.89		29.12	306.25		29.12	237.16		29.12	151.29		29.12	234.09		29.12	158.76		29.12	184.96		29.12	353.44		29.12	353.44		29.12	169		29.12	190.44
29.14	479.61		29.14	306.25		29.14	357.21		29.14	249.64		29.14	190.44		29.14	222.01		29.14	139.24		29.14	193.21		29.14	392.04		29.14	372.49		29.14	174.24		29.14	176.89
29.16	556.96		29.16	357.21		29.16	404.01		29.16	299.29		29.16	174.24		29.16	228.01		29.16	158.76		29.16	171.61		29.16	457.96		29.16	428.49		29.16	225		29.16	201.64
29.18	571.21		29.18	368.64		29.18	466.56		29.18	306.25		29.18	198.81		29.18	265.69		29.18	207.36		29.18	182.25		29.18	542.89		29.18	453.69		29.18	278.89		29.18	240.25
29.2	600.25		29.2	392.04		29.2	576		29.2	361		29.2	210.25		29.2	331.24		29.2	174.24		29.2	210.25		29.2	576		29.2	561.69		29.2	289		29.2	275.56
29.22	552.25		29.22	396.01		29.22	600.25		29.22	396.01		29.22	225		29.22	324		29.22	190.44		29.22	207.36		29.22	580.81		29.22	615.04		29.22	408.04		29.22	275.56
29.24	533.61		29.24	501.76		29.24	686.44		29.24	501.76		29.24	246.49		29.24	349.69		29.24	187.69		29.24	234.09		29.24	660.49		29.24	723.61		29.24	484		29.24	289
29.26	556.96		29.26	519.84		29.26	817.96		29.26	571.21		29.26	256		29.26	353.44		29.26	190.44		29.26	201.64		29.26	660.49		29.26	745.29		29.26	561.69		29.26	376.36
29.28	479.61		29.28	605.16		29.28	829.44		29.28	600.25		29.28	320.41		29.28	392.04		29.28	201.64		29.28	240.25		29.28	691.69		29.28	835.21		29.28	681.21		29.28	432.64
29.3	408.04		29.3	640.09		29.3	888.04		29.3	756.25		29.3	349.69		29.3	424.36		29.3	169		29.3	190.44		29.3	702.25		29.3	888.04		29.3	691.69		29.3	488.41
29.32	357.21		29.32	595.36		29.32	876.16		29.32	795.24		29.32	345.96		29.32	400		29.32	231.04		29.32	231.04		29.32	660.49		29.32	846.81		29.32	729		29.32	547.56
29.34	292.41		29.34	576		29.34	817.96		29.34	870.25		29.34	349.69		29.34	412.09		29.34	184.96		29.34	234.09		29.34	610.09		29.34	870.25		29.34	795.24		29.34	556.96
29.36	237.16		29.36	552.25		29.36	772.84		29.36	948.64		29.36	368.64		29.36	372.49		29.36	171.61		29.36	182.25		29.36	585.64		29.36	888.04		29.36	712.89		29.36	595.36
29.38	213.16		29.38	484		29.38	665.64		29.38	900		29.38	289		29.38	342.25		29.38	158.76		29.38	201.64		29.38	529		29.38	806.56		29.38	650.25		29.38	561.69
29.4	187.69		29.4	453.69		29.4	561.69		29.4	906.01		29.4	259.21		29.4	289		29.4	136.89		29.4	158.76		29.4	492.84		29.4	640.09		29.4	556.96		29.4	479.61
29.42	182.25		29.42	404.01		29.42	457.96		29.42	707.56		29.42	231.04		29.42	256		29.42	136.89		29.42	174.24		29.42	364.81		29.42	566.44		29.42	462.25		29.42	420.25
29.44	187.69		29.44	368.64		29.44	353.44		29.44	660.49		29.44	210.25		29.44	265.69		29.44	136.89		29.44	176.89		29.44	338.56		29.44	416.16		29.44	349.69		29.44	368.64
29.46	179.56		29.46	324		29.46	316.84		29.46	533.61		29.46	171.61		29.46	231.04		29.46	129.96		29.46	144		29.46	295.84		29.46	384.16		29.46	282.24		29.46	292.41
29.48	169		29.48	292.41		29.48	256		29.48	404.01		29.48	146.41		29.48	193.21		29.48	127.69		29.48	163.84		29.48	228.01		29.48	342.25		29.48	184.96		29.48	246.49
29.5	193.21		29.5	275.56		29.5	246.49		29.5	368.64		29.5	112.36		29.5	171.61		29.5	136.89		29.5	129.96		29.5	193.21		29.5	246.49		29.5	166.41		29.5	201.64
29.52	190.44		29.52	268.96		29.52	174.24		29.52	299.29		29.52	134.56		29.52	163.84		29.52	118.81		29.52	144		29.52	190.44		29.52	237.16		29.52	118.81		29.52	182.25
29.54	204.49		29.54	268.96		29.54	190.44		29.54	216.09		29.54	112.36		29.54	144		29.54	116.64		29.54	134.56		29.54	166.41		29.54	231.04		29.54	114.49		29.54	163.84
29.56	219.04		29.56	252.81		29.56	182.25		29.56	219.04		29.56	121		29.56	146.41		29.56	127.69		29.56	163.84		29.56	176.89		29.56	184.96		29.56	86.49		29.56	144
29.58	213.16		29.58	243.36		29.58	174.24		29.58	216.09		29.58	110.25		29.58	163.84		29.58	118.81		29.58	139.24		29.58	163.84		29.58	171.61		29.58	96.04		29.58	136.89
29.6	190.44		29.6	213.16		29.6	176.89		29.6	207.36		29.6	104.04		29.6	148.84		29.6	114.49		29.6	114.49		29.6	148.84		29.6	184.96		29.6	96.04		29.6	139.24
29.62	216.09		29.62	262.44		29.62	207.36		29.62	161.29		29.62	129.96		29.62	176.89		29.62	110.25		29.62	112.36		29.62	151.29		29.62	171.61		29.62	84.64		29.62	108.16
29.64	196		29.64	225		29.64	193.21		29.64	198.81		29.64	102.01		29.64	151.29		29.64	123.21		29.64	129.96		29.64	163.84		29.64	148.84		29.64	88.36		29.64	90.25
29.66	207.36		29.66	272.25		29.66	228.01		29.66	190.44		29.66	112.36		29.66	127.69		29.66	104.04		29.66	129.96		29.66	146.41		29.66	193.21		29.66	77.44		29.66	134.56
29.68	158.76		29.68	278.89		29.68	234.09		29.68	213.16		29.68	98.01		29.68	146.41		29.68	116.64		29.68	134.56		29.68	153.76		29.68	179.56		29.68	88.36		29.68	114.49
29.7	163.84		29.7	249.64		29.7	222.01		29.7	231.04		29.7	121		29.7	118.81		29.7	106.09		29.7	141.61		29.7	174.24		29.7	171.61		29.7	50.41		29.7	106.09
29.72	166.41		29.72	252.81		29.72	231.04		29.72	207.36		29.72	121		29.72	144		29.72	110.25		29.72	139.24		29.72	141.61		29.72	158.76		29.72	68.89		29.72	98.01
29.74	144		29.74	222.01		29.74	201.64		29.74	198.81		29.74	134.56		29.74	148.84		29.74	116.64		29.74	129.96		29.74	156.25		29.74	148.84		29.74	90.25		29.74	121
29.76	139.24		29.76	237.16		29.76	184.96		29.76	196		29.76	127.69		29.76	127.69		29.76	116.64		29.76	134.56		29.76	146.41		29.76	144		29.76	68.89		29.76	108.16
29.78	132.25		29.78	216.09		29.78	161.29		29.78	198.81		29.78	132.25		29.78	151.29		29.78	100		29.78	114.49		29.78	123.21		29.78	134.56		29.78	60.84		29.78	114.49
29.8	110.25		29.8	204.49		29.8	153.76		29.8	201.64		29.8	123.21		29.8	123.21		29.8	92.16		29.8	136.89		29.8	136.89		29.8	161.29		29.8	72.25		29.8	98.01
29.82	104.04		29.82	198.81		29.82	136.89		29.82	144		29.82	121		29.82	134.56		29.82	94.09		29.82	136.89		29.82	106.09		29.82	148.84		29.82	88.36		29.82	112.36
29.84	112.36		29.84	219.04		29.84	139.24		29.84	144		29.84	114.49		29.84	125.44		29.84	134.56		29.84	116.64		29.84	123.21		29.84	151.29		29.84	94.09		29.84	100
29.86	108.16		29.86	190.44		29.86	114.49		29.86	148.84		29.86	108.16		29.86	108.16		29.86	129.96		29.86	144		29.86	104.04		29.86	134.56		29.86	86.49		29.86	146.41
29.88	92.16		29.88	204.49		29.88	112.36		29.88	141.61		29.88	82.81		29.88	121		29.88	96.04		29.88	121		29.88	116.64		29.88	121		29.88	104.04		29.88	127.69
29.9	79.21		29.9	153.76		29.9	98.01		29.9	132.25		29.9	112.36		29.9	144		29.9	100		29.9	139.24		29.9	100		29.9	125.44		29.9	121		29.9	129.96
29.92	82.81		29.92	174.24		29.92	88.36		29.92	116.64		29.92	88.36		29.92	136.89		29.92	125.44		29.92	102.01		29.92	82.81		29.92	132.25		29.92	129.96		29.92	196
29.94	70.56		29.94	187.69		29.94	108.16		29.94	118.81		29.94	134.56		29.94	125.44		29.94	70.56		29.94	127.69		29.94	96.04		29.94	100		29.94	166.41		29.94	187.69
29.96	88.36		29.96	182.25		29.96	104.04		29.96	110.25		29.96	102.01		29.96	110.25		29.96	141.61		29.96	121		29.96	108.16		29.96	121		29.96	163.84		29.96	176.89
29.98	73.96		29.98	179.56		29.98	79.21		29.98	121		29.98	127.69		29.98	141.61		29.98	129.96		29.98	121		29.98	90.25		29.98	106.09		29.98	163.84		29.98	166.41
30	81		30	171.61		30	96.04		30	118.81		30	102.01		30	116.64		30	86.49		30	125.44		30	86.49		30	134.56		30	146.41		30	196
30.02	64		30.02	166.41		30.02	88.36		30.02	116.64		30.02	110.25		30.02	121		30.02	104.04		30.02	139.24		30.02	94.09		30.02	118.81		30.02	163.84		30.02	222.01
30.04	68.89		30.04	174.24		30.04	104.04		30.04	114.49		30.04	92.16		30.04	116.64		30.04	118.81		30.04	114.49		30.04	86.49		30.04	116.64		30.04	132.25		30.04	213.16
30.06	84.64		30.06	169		30.06	98.01		30.06	136.89		30.06	96.04		30.06	112.36		30.06	100		30.06	148.84		30.06	100		30.06	116.64		30.06	96.04		30.06	182.25
30.08	67.24		30.08	158.76		30.08	81		30.08	104.04		30.08	100		30.08	108.16		30.08	92.16		30.08	136.89		30.08	79.21		30.08	121		30.08	88.36		30.08	171.61
30.1	67.24		30.1	169		30.1	100		30.1	125.44		30.1	114.49		30.1	112.36		30.1	118.81		30.1	118.81		30.1	82.81		30.1	112.36		30.1	94.09		30.1	169
30.12	81		30.12	169		30.12	96.04		30.12	118.81		30.12	110.25		30.12	110.25		30.12	116.64		30.12	151.29		30.12	82.81		30.12	148.84		30.12	81		30.12	139.24
30.14	67.24		30.14	163.84		30.14	82.81		30.14	108.16		30.14	86.49		30.14	127.69		30.14	118.81		30.14	127.69		30.14	100		30.14	123.21		30.14	72.25		30.14	108.16
30.16	64		30.16	166.41		30.16	59.29		30.16	98.01		30.16	104.04		30.16	112.36		30.16	118.81		30.16	100		30.16	104.04		30.16	112.36		30.16	81		30.16	132.25
30.18	82.81		30.18	174.24		30.18	81		30.18	92.16		30.18	84.64		30.18	123.21		30.18	121		30.18	144		30.18	84.64		30.18	118.81		30.18	59.29		30.18	100
30.2	73.96		30.2	174.24		30.2	94.09		30.2	106.09		30.2	86.49		30.2	110.25		30.2	121		30.2	121		30.2	86.49		30.2	116.64		30.2	43.56		30.2	106.09
30.22	90.25		30.22	156.25		30.22	102.01		30.22	92.16		30.22	108.16		30.22	123.21		30.22	106.09		30.22	127.69		30.22	72.25		30.22	114.49		30.22	53.29		30.22	100
30.24	92.16		30.24	161.29		30.24	75.69		30.24	92.16		30.24	84.64		30.24	129.96		30.24	121		30.24	108.16		30.24	92.16		30.24	129.96		30.24	56.25		30.24	92.16
30.26	90.25		30.26	171.61		30.26	62.41		30.26	100		30.26	100		30.26	125.44		30.26	125.44		30.26	139.24		30.26	86.49		30.26	121		30.26	65.61		30.26	104.04
30.28	90.25		30.28	161.29		30.28	84.64		30.28	100		30.28	104.04		30.28	112.36		30.28	96.04		30.28	132.25		30.28	92.16		30.28	98.01		30.28	54.76		30.28	102.01
30.3	81		30.3	153.76		30.3	68.89		30.3	100		30.3	92.16		30.3	129.96		30.3	106.09		30.3	132.25		30.3	88.36		30.3	104.04		30.3	65.61		30.3	112.36
30.32	75.69		30.32	153.76		30.32	75.69		30.32	116.64		30.32	102.01		30.32	127.69		30.32	116.64		30.32	114.49		30.32	102.01		30.32	118.81		30.32	65.61		30.32	104.04
30.34	79.21		30.34	161.29		30.34	65.61		30.34	102.01		30.34	90.25		30.34	136.89		30.34	98.01		30.34	110.25		30.34	84.64		30.34	96.04		30.34	62.41		30.34	100
30.36	96.04		30.36	179.56		30.36	77.44		30.36	102.01		30.36	90.25		30.36	110.25		30.36	118.81		30.36	136.89		30.36	98.01		30.36	123.21		30.36	64		30.36	106.09
30.38	82.81		30.38	174.24		30.38	70.56		30.38	92.16		30.38	64		30.38	127.69		30.38	112.36		30.38	123.21		30.38	88.36		30.38	94.09		30.38	53.29		30.38	114.49
30.4	72.25		30.4	163.84		30.4	82.81		30.4	108.16		30.4	94.09		30.4	104.04		30.4	127.69		30.4	125.44		30.4	70.56		30.4	116.64		30.4	51.84		30.4	112.36
30.42	65.61		30.42	163.84		30.42	67.24		30.42	112.36		30.42	88.36		30.42	146.41		30.42	116.64		30.42	134.56		30.42	77.44		30.42	127.69		30.42	50.41		30.42	96.04
30.44	70.56		30.44	182.25		30.44	68.89		30.44	102.01		30.44	79.21		30.44	96.04		30.44	100		30.44	110.25		30.44	88.36		30.44	102.01		30.44	64		30.44	102.01
30.46	79.21		30.46	148.84		30.46	96.04		30.46	77.44		30.46	94.09		30.46	121		30.46	102.01		30.46	129.96		30.46	94.09		30.46	100		30.46	46.24		30.46	82.81
30.48	79.21		30.48	148.84		30.48	82.81		30.48	92.16		30.48	90.25		30.48	123.21		30.48	116.64		30.48	129.96		30.48	98.01		30.48	125.44		30.48	34.81		30.48	116.64
30.5	94.09		30.5	169		30.5	98.01		30.5	92.16		30.5	84.64		30.5	132.25		30.5	102.01		30.5	121		30.5	79.21		30.5	108.16		30.5	36		30.5	88.36
30.52	96.04		30.52	171.61		30.52	90.25		30.52	108.16		30.52	100		30.52	104.04		30.52	96.04		30.52	144		30.52	106.09		30.52	121		30.52	56.25		30.52	88.36
30.54	92.16		30.54	166.41		30.54	94.09		30.54	121		30.54	90.25		30.54	114.49		30.54	88.36		30.54	123.21		30.54	112.36		30.54	127.69		30.54	53.29		30.54	100
30.56	108.16		30.56	193.21		30.56	77.44		30.56	102.01		30.56	82.81		30.56	102.01		30.56	86.49		30.56	139.24		30.56	114.49		30.56	116.64		30.56	56.25		30.56	112.36
30.58	90.25		30.58	169		30.58	84.64		30.58	127.69		30.58	106.09		30.58	129.96		30.58	106.09		30.58	125.44		30.58	106.09		30.58	106.09		30.58	40.96		30.58	104.04
30.6	100		30.6	184.96		30.6	108.16		30.6	110.25		30.6	94.09		30.6	110.25		30.6	116.64		30.6	108.16		30.6	96.04		30.6	110.25		30.6	38.44		30.6	104.04
30.62	139.24		30.62	196		30.62	92.16		30.62	136.89		30.62	98.01		30.62	127.69		30.62	102.01		30.62	108.16		30.62	114.49		30.62	136.89		30.62	53.29		30.62	106.09
30.64	106.09		30.64	196		30.64	106.09		30.64	125.44		30.64	96.04		30.64	129.96		30.64	123.21		30.64	121		30.64	125.44		30.64	129.96		30.64	51.84		30.64	90.25
30.66	123.21		30.66	187.69		30.66	125.44		30.66	129.96		30.66	96.04		30.66	132.25		30.66	102.01		30.66	139.24		30.66	121		30.66	123.21		30.66	53.29		30.66	98.01
30.68	132.25		30.68	237.16		30.68	123.21		30.68	121		30.68	86.49		30.68	139.24		30.68	100		30.68	114.49		30.68	110.25		30.68	169		30.68	64		30.68	94.09
30.7	132.25		30.7	222.01		30.7	132.25		30.7	153.76		30.7	104.04		30.7	144		30.7	100		30.7	163.84		30.7	134.56		30.7	166.41		30.7	59.29		30.7	77.44
30.72	161.29		30.72	237.16		30.72	148.84		30.72	151.29		30.72	118.81		30.72	134.56		30.72	98.01		30.72	129.96		30.72	129.96		30.72	134.56		30.72	59.29		30.72	114.49
30.74	169		30.74	234.09		30.74	132.25		30.74	176.89		30.74	125.44		30.74	134.56		30.74	121		30.74	125.44		30.74	132.25		30.74	163.84		30.74	67.24		30.74	102.01
30.76	174.24		30.76	228.01		30.76	132.25		30.76	190.44		30.76	106.09		30.76	136.89		30.76	112.36		30.76	125.44		30.76	151.29		30.76	139.24		30.76	50.41		30.76	108.16
30.78	174.24		30.78	225		30.78	144		30.78	166.41		30.78	108.16		30.78	132.25		30.78	116.64		30.78	112.36		30.78	129.96		30.78	148.84		30.78	62.41		30.78	98.01
30.8	158.76		30.8	204.49		30.8	158.76		30.8	158.76		30.8	114.49		30.8	132.25		30.8	121		30.8	144		30.8	121		30.8	148.84		30.8	59.29		30.8	118.81
30.82	190.44		30.82	222.01		30.82	163.84		30.82	176.89		30.82	112.36		30.82	139.24		30.82	123.21		30.82	94.09		30.82	136.89		30.82	136.89		30.82	59.29		30.82	104.04
30.84	184.96		30.84	228.01		30.84	156.25		30.84	166.41		30.84	136.89		30.84	151.29		30.84	100		30.84	112.36		30.84	121		30.84	141.61		30.84	56.25		30.84	112.36
30.86	213.16		30.86	246.49		30.86	171.61		30.86	141.61		30.86	118.81		30.86	121		30.86	102.01		30.86	116.64		30.86	98.01		30.86	148.84		30.86	56.25		30.86	108.16
30.88	196		30.88	243.36		30.88	222.01		30.88	163.84		30.88	139.24		30.88	151.29		30.88	110.25		30.88	125.44		30.88	123.21		30.88	134.56		30.88	65.61		30.88	98.01
30.9	219.04		30.9	198.81		30.9	187.69		30.9	156.25		30.9	129.96		30.9	176.89		30.9	116.64		30.9	116.64		30.9	129.96		30.9	136.89		30.9	60.84		30.9	100
30.92	196		30.92	216.09		30.92	166.41		30.92	163.84		30.92	153.76		30.92	146.41		30.92	118.81		30.92	144		30.92	132.25		30.92	127.69		30.92	84.64		30.92	104.04
30.94	196		30.94	231.04		30.94	184.96		30.94	198.81		30.94	146.41		30.94	144		30.94	144		30.94	123.21		30.94	139.24		30.94	136.89		30.94	77.44		30.94	112.36
30.96	161.29		30.96	198.81		30.96	184.96		30.96	156.25		30.96	174.24		30.96	176.89		30.96	127.69		30.96	123.21		30.96	136.89		30.96	136.89		30.96	81		30.96	106.09
30.98	176.89		30.98	187.69		30.98	182.25		30.98	136.89		30.98	182.25		30.98	161.29		30.98	146.41		30.98	129.96		30.98	127.69		30.98	153.76		30.98	68.89		30.98	96.04
31	179.56		31	187.69		31	151.29		31	127.69		31	169		31	184.96		31	136.89		31	129.96		31	116.64		31	127.69		31	72.25		31	106.09
31.02	148.84		31.02	161.29		31.02	169		31.02	121		31.02	213.16		31.02	182.25		31.02	156.25		31.02	129.96		31.02	102.01		31.02	123.21		31.02	79.21		31.02	112.36
31.04	184.96		31.04	161.29		31.04	141.61		31.04	136.89		31.04	219.04		31.04	153.76		31.04	158.76		31.04	153.76		31.04	114.49		31.04	136.89		31.04	72.25		31.04	116.64
31.06	169		31.06	187.69		31.06	134.56		31.06	123.21		31.06	187.69		31.06	243.36		31.06	176.89		31.06	148.84		31.06	108.16		31.06	144		31.06	67.24		31.06	123.21
31.08	136.89		31.08	169		31.08	158.76		31.08	112.36		31.08	237.16		31.08	219.04		31.08	129.96		31.08	166.41		31.08	121		31.08	148.84		31.08	64		31.08	116.64
31.1	134.56		31.1	174.24		31.1	141.61		31.1	125.44		31.1	265.69		31.1	213.16		31.1	187.69		31.1	146.41		31.1	94.09		31.1	136.89		31.1	59.29		31.1	104.04
31.12	139.24		31.12	193.21		31.12	129.96		31.12	98.01		31.12	262.44		31.12	201.64		31.12	148.84		31.12	161.29		31.12	125.44		31.12	129.96		31.12	57.76		31.12	110.25
31.14	132.25		31.14	163.84		31.14	139.24		31.14	90.25		31.14	299.29		31.14	222.01		31.14	176.89		31.14	166.41		31.14	132.25		31.14	125.44		31.14	53.29		31.14	121
31.16	112.36		31.16	187.69		31.16	121		31.16	108.16		31.16	299.29		31.16	237.16		31.16	169		31.16	151.29		31.16	121		31.16	132.25		31.16	64		31.16	100
31.18	100		31.18	184.96		31.18	106.09		31.18	121		31.18	299.29		31.18	204.49		31.18	184.96		31.18	148.84		31.18	114.49		31.18	146.41		31.18	46.24		31.18	114.49
31.2	136.89		31.2	190.44		31.2	98.01		31.2	132.25		31.2	265.69		31.2	213.16		31.2	182.25		31.2	158.76		31.2	136.89		31.2	134.56		31.2	60.84		31.2	123.21
31.22	98.01		31.22	196		31.22	116.64		31.22	98.01		31.22	249.64		31.22	246.49		31.22	146.41		31.22	148.84		31.22	158.76		31.22	156.25		31.22	59.29		31.22	116.64
31.24	114.49		31.24	158.76		31.24	112.36		31.24	112.36		31.24	265.69		31.24	231.04		31.24	176.89		31.24	169		31.24	141.61		31.24	151.29		31.24	46.24		31.24	110.25
31.26	100		31.26	176.89		31.26	108.16		31.26	102.01		31.26	268.96		31.26	176.89		31.26	163.84		31.26	144		31.26	139.24		31.26	169		31.26	59.29		31.26	123.21
31.28	84.64		31.28	174.24		31.28	82.81		31.28	118.81		31.28	249.64		31.28	176.89		31.28	134.56		31.28	144		31.28	134.56		31.28	148.84		31.28	59.29		31.28	108.16
31.3	108.16		31.3	163.84		31.3	94.09		31.3	116.64		31.3	246.49		31.3	196		31.3	169		31.3	136.89		31.3	144		31.3	169		31.3	54.76		31.3	108.16
31.32	102.01		31.32	179.56		31.32	102.01		31.32	110.25		31.32	210.25		31.32	163.84		31.32	148.84		31.32	146.41		31.32	125.44		31.32	127.69		31.32	59.29		31.32	114.49
31.34	108.16		31.34	193.21		31.34	94.09		31.34	106.09		31.34	184.96		31.34	153.76		31.34	112.36		31.34	127.69		31.34	118.81		31.34	146.41		31.34	65.61		31.34	121
31.36	94.09		31.36	169		31.36	92.16		31.36	129.96		31.36	174.24		31.36	141.61		31.36	121		31.36	116.64		31.36	144		31.36	163.84		31.36	67.24		31.36	106.09
31.38	79.21		31.38	171.61		31.38	82.81		31.38	104.04		31.38	166.41		31.38	153.76		31.38	110.25		31.38	123.21		31.38	114.49		31.38	139.24		31.38	67.24		31.38	96.04
31.4	106.09		31.4	163.84		31.4	102.01		31.4	112.36		31.4	136.89		31.4	141.61		31.4	112.36		31.4	121		31.4	104.04		31.4	136.89		31.4	77.44		31.4	121
31.42	125.44		31.42	184.96		31.42	108.16		31.42	100		31.42	144		31.42	125.44		31.42	136.89		31.42	123.21		31.42	127.69		31.42	153.76		31.42	79.21		31.42	104.04
31.44	125.44		31.44	176.89		31.44	102.01		31.44	108.16		31.44	141.61		31.44	144		31.44	108.16		31.44	121		31.44	136.89		31.44	136.89		31.44	102.01		31.44	118.81
31.46	125.44		31.46	184.96		31.46	81		31.46	136.89		31.46	129.96		31.46	132.25		31.46	118.81		31.46	121		31.46	112.36		31.46	136.89		31.46	77.44		31.46	110.25
31.48	125.44		31.48	201.64		31.48	88.36		31.48	123.21		31.48	114.49		31.48	127.69		31.48	104.04		31.48	118.81		31.48	125.44		31.48	179.56		31.48	75.69		31.48	110.25
31.5	110.25		31.5	169		31.5	96.04		31.5	104.04		31.5	125.44		31.5	134.56		31.5	108.16		31.5	127.69		31.5	114.49		31.5	132.25		31.5	86.49		31.5	108.16
31.52	129.96		31.52	156.25		31.52	110.25		31.52	116.64		31.52	114.49		31.52	125.44		31.52	116.64		31.52	121		31.52	118.81		31.52	153.76		31.52	70.56		31.52	106.09
31.54	129.96		31.54	193.21		31.54	96.04		31.54	114.49		31.54	118.81		31.54	136.89		31.54	146.41		31.54	123.21		31.54	144		31.54	166.41		31.54	72.25		31.54	106.09
31.56	141.61		31.56	184.96		31.56	100		31.56	114.49		31.56	123.21		31.56	132.25		31.56	108.16		31.56	106.09		31.56	132.25		31.56	163.84		31.56	64		31.56	100
31.58	144		31.58	169		31.58	94.09		31.58	129.96		31.58	121		31.58	127.69		31.58	106.09		31.58	121		31.58	125.44		31.58	139.24		31.58	72.25		31.58	92.16
31.6	141.61		31.6	174.24		31.6	102.01		31.6	112.36		31.6	112.36		31.6	127.69		31.6	121		31.6	110.25		31.6	144		31.6	153.76		31.6	70.56		31.6	121
31.62	144		31.62	161.29		31.62	100		31.62	121		31.62	127.69		31.62	121		31.62	114.49		31.62	104.04		31.62	134.56		31.62	148.84		31.62	60.84		31.62	121
31.64	129.96		31.64	193.21		31.64	94.09		31.64	118.81		31.64	112.36		31.64	121		31.64	98.01		31.64	98.01		31.64	144		31.64	148.84		31.64	67.24		31.64	108.16
31.66	123.21		31.66	166.41		31.66	121		31.66	112.36		31.66	153.76		31.66	114.49		31.66	106.09		31.66	114.49		31.66	156.25		31.66	144		31.66	62.41		31.66	108.16
31.68	118.81		31.68	190.44		31.68	110.25		31.68	110.25		31.68	112.36		31.68	144		31.68	100		31.68	112.36		31.68	161.29		31.68	156.25		31.68	72.25		31.68	110.25
31.7	104.04		31.7	176.89		31.7	94.09		31.7	148.84		31.7	125.44		31.7	110.25		31.7	106.09		31.7	112.36		31.7	182.25		31.7	153.76		31.7	59.29		31.7	108.16
31.72	92.16		31.72	182.25		31.72	104.04		31.72	125.44		31.72	148.84		31.72	121		31.72	92.16		31.72	104.04		31.72	151.29		31.72	174.24		31.72	86.49		31.72	129.96
31.74	100		31.74	169		31.74	98.01		31.74	98.01		31.74	116.64		31.74	127.69		31.74	94.09		31.74	112.36		31.74	169		31.74	127.69		31.74	73.96		31.74	116.64
31.76	118.81		31.76	179.56		31.76	108.16		31.76	125.44		31.76	121		31.76	134.56		31.76	108.16		31.76	116.64		31.76	146.41		31.76	151.29		31.76	82.81		31.76	129.96
31.78	102.01		31.78	166.41		31.78	98.01		31.78	118.81		31.78	121		31.78	129.96		31.78	86.49		31.78	123.21		31.78	139.24		31.78	161.29		31.78	90.25		31.78	118.81
31.8	106.09		31.8	161.29		31.8	100		31.8	127.69		31.8	129.96		31.8	92.16		31.8	104.04		31.8	129.96		31.8	129.96		31.8	158.76		31.8	92.16		31.8	141.61
31.82	106.09		31.82	153.76		31.82	110.25		31.82	92.16		31.82	106.09		31.82	108.16		31.82	90.25		31.82	96.04		31.82	141.61		31.82	144		31.82	92.16		31.82	90.25
31.84	134.56		31.84	153.76		31.84	112.36		31.84	110.25		31.84	134.56		31.84	123.21		31.84	100		31.84	98.01		31.84	148.84		31.84	134.56		31.84	136.89		31.84	134.56
31.86	141.61		31.86	174.24		31.86	108.16		31.86	110.25		31.86	110.25		31.86	106.09		31.86	94.09		31.86	114.49		31.86	127.69		31.86	148.84		31.86	121		31.86	108.16
31.88	134.56		31.88	179.56		31.88	82.81		31.88	114.49		31.88	112.36		31.88	129.96		31.88	92.16		31.88	108.16		31.88	123.21		31.88	127.69		31.88	158.76		31.88	139.24
31.9	171.61		31.9	163.84		31.9	118.81		31.9	98.01		31.9	118.81		31.9	121		31.9	106.09		31.9	106.09		31.9	144		31.9	134.56		31.9	169		31.9	176.89
31.92	190.44		31.92	158.76		31.92	146.41		31.92	100		31.92	110.25		31.92	114.49		31.92	127.69		31.92	108.16		31.92	151.29		31.92	118.81		31.92	198.81		31.92	158.76
31.94	207.36		31.94	182.25		31.94	141.61		31.94	104.04		31.94	116.64		31.94	148.84		31.94	125.44		31.94	100		31.94	136.89		31.94	158.76		31.94	234.09		31.94	158.76
31.96	216.09		31.96	169		31.96	158.76		31.96	110.25		31.96	136.89		31.96	134.56		31.96	102.01		31.96	98.01		31.96	148.84		31.96	161.29		31.96	246.49		31.96	163.84
31.98	265.69		31.98	198.81		31.98	163.84		31.98	121		31.98	169		31.98	134.56		31.98	104.04		31.98	125.44		31.98	176.89		31.98	144		31.98	309.76		31.98	204.49
32	268.96		32	201.64		32	196		32	106.09		32	139.24		32	141.61		32	98.01		32	118.81		32	179.56		32	141.61		32	416.16		32	219.04
32.02	292.41		32.02	148.84		32.02	196		32.02	112.36		32.02	148.84		32.02	121		32.02	123.21		32.02	104.04		32.02	216.09		32.02	153.76		32.02	585.64		32.02	196
32.04	327.61		32.04	182.25		32.04	262.44		32.04	118.81		32.04	193.21		32.04	136.89		32.04	118.81		32.04	96.04		32.04	228.01		32.04	158.76		32.04	750.76		32.04	243.36
32.06	306.25		32.06	179.56		32.06	265.69		32.06	108.16		32.06	216.09		32.06	141.61		32.06	121		32.06	110.25		32.06	231.04		32.06	153.76		32.06	876.16		32.06	306.25
32.08	299.29		32.08	169		32.08	302.76		32.08	100		32.08	207.36		32.08	123.21		32.08	110.25		32.08	123.21		32.08	265.69		32.08	132.25		32.08	992.25		32.08	338.56
32.1	295.84		32.1	161.29		32.1	357.21		32.1	108.16		32.1	265.69		32.1	134.56		32.1	129.96		32.1	121		32.1	299.29		32.1	151.29		32.1	1004.89		32.1	361
32.12	292.41		32.12	158.76		32.12	364.81		32.12	116.64		32.12	275.56		32.12	125.44		32.12	129.96		32.12	100		32.12	289		32.12	148.84		32.12	973.44		32.12	404.01
32.14	285.61		32.14	158.76		32.14	380.25		32.14	94.09		32.14	306.25		32.14	146.41		32.14	146.41		32.14	114.49		32.14	306.25		32.14	166.41		32.14	1043.29		32.14	412.09
32.16	249.64		32.16	184.96		32.16	428.49		32.16	136.89		32.16	327.61		32.16	129.96		32.16	148.84		32.16	110.25		32.16	316.84		32.16	127.69		32.16	1004.89		32.16	416.16
32.18	216.09		32.18	158.76		32.18	396.01		32.18	123.21		32.18	342.25		32.18	153.76		32.18	176.89		32.18	118.81		32.18	292.41		32.18	156.25		32.18	918.09		32.18	408.04
32.2	179.56		32.2	182.25		32.2	384.16		32.2	121		32.2	302.76		32.2	144		32.2	141.61		32.2	106.09		32.2	295.84		32.2	156.25		32.2	660.49		32.2	372.49
32.22	169		32.22	161.29		32.22	376.36		32.22	114.49		32.22	349.69		32.22	158.76		32.22	134.56		32.22	125.44		32.22	252.81		32.22	136.89		32.22	571.21		32.22	320.41
32.24	144		32.24	196		32.24	345.96		32.24	104.04		32.24	292.41		32.24	146.41		32.24	146.41		32.24	112.36		32.24	219.04		32.24	141.61		32.24	441		32.24	316.84
32.26	139.24		32.26	166.41		32.26	275.56		32.26	94.09		32.26	268.96		32.26	153.76		32.26	129.96		32.26	114.49		32.26	216.09		32.26	136.89		32.26	445.21		32.26	262.44
32.28	127.69		32.28	176.89		32.28	278.89		32.28	114.49		32.28	259.21		32.28	129.96		32.28	123.21		32.28	146.41		32.28	228.01		32.28	121		32.28	334.89		32.28	213.16
32.3	110.25		32.3	132.25		32.3	231.04		32.3	106.09		32.3	237.16		32.3	136.89		32.3	125.44		32.3	125.44		32.3	153.76		32.3	112.36		32.3	275.56		32.3	237.16
32.32	100		32.32	169		32.32	210.25		32.32	118.81		32.32	216.09		32.32	136.89		32.32	114.49		32.32	144		32.32	148.84		32.32	121		32.32	265.69		32.32	231.04
32.34	88.36		32.34	151.29		32.34	196		32.34	110.25		32.34	193.21		32.34	136.89		32.34	134.56		32.34	132.25		32.34	108.16		32.34	118.81		32.34	285.61		32.34	193.21
32.36	121		32.36	166.41		32.36	158.76		32.36	108.16		32.36	196		32.36	153.76		32.36	118.81		32.36	123.21		32.36	116.64		32.36	118.81		32.36	306.25		32.36	225
32.38	94.09		32.38	144		32.38	129.96		32.38	129.96		32.38	161.29		32.38	134.56		32.38	121		32.38	110.25		32.38	102.01		32.38	100		32.38	327.61		32.38	213.16
32.4	92.16		32.4	176.89		32.4	134.56		32.4	129.96		32.4	161.29		32.4	144		32.4	136.89		32.4	116.64		32.4	112.36		32.4	104.04		32.4	408.04		32.4	243.36
32.42	70.56		32.42	201.64		32.42	123.21		32.42	118.81		32.42	151.29		32.42	129.96		32.42	110.25		32.42	132.25		32.42	100		32.42	121		32.42	457.96		32.42	295.84
32.44	96.04		32.44	187.69		32.44	110.25		32.44	121		32.44	151.29		32.44	132.25		32.44	102.01		32.44	118.81		32.44	132.25		32.44	108.16		32.44	492.84		32.44	324
32.46	102.01		32.46	153.76		32.46	134.56		32.46	98.01		32.46	158.76		32.46	163.84		32.46	94.09		32.46	125.44		32.46	104.04		32.46	112.36		32.46	585.64		32.46	364.81
32.48	73.96		32.48	176.89		32.48	100		32.48	121		32.48	136.89		32.48	132.25		32.48	108.16		32.48	121		32.48	96.04		32.48	141.61		32.48	600.25		32.48	361
32.5	70.56		32.5	174.24		32.5	110.25		32.5	118.81		32.5	156.25		32.5	121		32.5	125.44		32.5	102.01		32.5	90.25		32.5	116.64		32.5	595.36		32.5	396.01
32.52	98.01		32.52	151.29		32.52	90.25		32.52	104.04		32.52	179.56		32.52	153.76		32.52	88.36		32.52	106.09		32.52	98.01		32.52	116.64		32.52	556.96		32.52	404.01
32.54	75.69		32.54	179.56		32.54	102.01		32.54	114.49		32.54	182.25		32.54	136.89		32.54	100		32.54	114.49		32.54	86.49		32.54	116.64		32.54	510.76		32.54	424.36
32.56	82.81		32.56	153.76		32.56	104.04		32.56	100		32.56	139.24		32.56	136.89		32.56	94.09		32.56	102.01		32.56	94.09		32.56	127.69		32.56	449.44		32.56	372.49
32.58	102.01		32.58	139.24		32.58	114.49		32.58	106.09		32.58	134.56		32.58	123.21		32.58	110.25		32.58	112.36		32.58	102.01		32.58	102.01		32.58	400		32.58	349.69
32.6	104.04		32.6	158.76		32.6	106.09		32.6	98.01		32.6	127.69		32.6	136.89		32.6	96.04		32.6	114.49		32.6	82.81		32.6	112.36		32.6	331.24		32.6	316.84
32.62	94.09		32.62	187.69		32.62	110.25		32.62	102.01		32.62	129.96		32.62	132.25		32.62	100		32.62	108.16		32.62	98.01		32.62	127.69		32.62	252.81		32.62	292.41
32.64	90.25		32.64	163.84		32.64	100		32.64	114.49		32.64	116.64		32.64	144		32.64	110.25		32.64	112.36		32.64	98.01		32.64	132.25		32.64	182.25		32.64	265.69
32.66	100		32.66	171.61		32.66	96.04		32.66	118.81		32.66	123.21		32.66	144		32.66	100		32.66	121		32.66	94.09		32.66	125.44		32.66	161.29		32.66	252.81
32.68	94.09		32.68	171.61		32.68	92.16		32.68	106.09		32.68	123.21		32.68	139.24		32.68	94.09		32.68	123.21		32.68	104.04		32.68	112.36		32.68	127.69		32.68	171.61
32.7	108.16		32.7	184.96		32.7	96.04		32.7	94.09		32.7	144		32.7	112.36		32.7	102.01		32.7	127.69		32.7	104.04		32.7	118.81		32.7	108.16		32.7	156.25
32.72	110.25		32.72	166.41		32.72	96.04		32.72	112.36		32.72	121		32.72	151.29		32.72	114.49		32.72	125.44		32.72	96.04		32.72	98.01		32.72	100		32.72	151.29
32.74	146.41		32.74	171.61		32.74	121		32.74	114.49		32.74	127.69		32.74	118.81		32.74	127.69		32.74	104.04		32.74	84.64		32.74	106.09		32.74	86.49		32.74	123.21
32.76	110.25		32.76	169		32.76	82.81		32.76	116.64		32.76	104.04		32.76	136.89		32.76	108.16		32.76	112.36		32.76	106.09		32.76	127.69		32.76	88.36		32.76	144
32.78	125.44		32.78	187.69		32.78	108.16		32.78	116.64		32.78	136.89		32.78	125.44		32.78	102.01		32.78	106.09		32.78	127.69		32.78	121		32.78	84.64		32.78	108.16
32.8	106.09		32.8	179.56		32.8	108.16		32.8	110.25		32.8	121		32.8	163.84		32.8	106.09		32.8	110.25		32.8	129.96		32.8	129.96		32.8	84.64		32.8	114.49
32.82	125.44		32.82	171.61		32.82	134.56		32.82	90.25		32.82	123.21		32.82	132.25		32.82	104.04		32.82	116.64		32.82	129.96		32.82	121		32.82	92.16		32.82	125.44
32.84	123.21		32.84	171.61		32.84	116.64		32.84	125.44		32.84	121		32.84	161.29		32.84	118.81		32.84	112.36		32.84	136.89		32.84	129.96		32.84	77.44		32.84	121
32.86	110.25		32.86	201.64		32.86	106.09		32.86	108.16		32.86	139.24		32.86	136.89		32.86	88.36		32.86	114.49		32.86	139.24		32.86	136.89		32.86	75.69		32.86	102.01
32.88	100		32.88	156.25		32.88	123.21		32.88	112.36		32.88	146.41		32.88	151.29		32.88	104.04		32.88	108.16		32.88	139.24		32.88	144		32.88	94.09		32.88	96.04
32.9	110.25		32.9	187.69		32.9	110.25		32.9	110.25		32.9	144		32.9	148.84		32.9	123.21		32.9	116.64		32.9	134.56		32.9	121		32.9	75.69		32.9	134.56
32.92	116.64		32.92	176.89		32.92	144		32.92	125.44		32.92	151.29		32.92	163.84		32.92	112.36		32.92	94.09		32.92	139.24		32.92	146.41		32.92	73.96		32.92	127.69
32.94	100		32.94	182.25		32.94	116.64		32.94	110.25		32.94	169		32.94	151.29		32.94	125.44		32.94	110.25		32.94	134.56		32.94	144		32.94	82.81		32.94	134.56
32.96	104.04		32.96	174.24		32.96	116.64		32.96	127.69		32.96	174.24		32.96	148.84		32.96	110.25		32.96	141.61		32.96	121		32.96	148.84		32.96	79.21		32.96	125.44
32.98	98.01		32.98	153.76		32.98	118.81		32.98	136.89		32.98	148.84		32.98	125.44		32.98	125.44		32.98	125.44		32.98	121		32.98	129.96		32.98	68.89		32.98	116.64
33	104.04		33	182.25		33	104.04		33	121		33	153.76		33	158.76		33	108.16		33	123.21		33	132.25		33	144		33	100		33	106.09
33.02	100		33.02	207.36		33.02	112.36		33.02	127.69		33.02	146.41		33.02	136.89		33.02	106.09		33.02	114.49		33.02	125.44		33.02	132.25		33.02	94.09		33.02	94.09
33.04	104.04		33.04	198.81		33.04	118.81		33.04	110.25		33.04	156.25		33.04	156.25		33.04	112.36		33.04	106.09		33.04	127.69		33.04	121		33.04	121		33.04	136.89
33.06	86.49		33.06	163.84		33.06	112.36		33.06	86.49		33.06	161.29		33.06	161.29		33.06	102.01		33.06	112.36		33.06	123.21		33.06	153.76		33.06	86.49		33.06	116.64
33.08	92.16		33.08	196		33.08	104.04		33.08	121		33.08	148.84		33.08	151.29		33.08	110.25		33.08	123.21		33.08	136.89		33.08	141.61		33.08	134.56		33.08	134.56
33.1	108.16		33.1	201.64		33.1	104.04		33.1	136.89		33.1	156.25		33.1	148.84		33.1	108.16		33.1	108.16		33.1	141.61		33.1	125.44		33.1	156.25		33.1	148.84
33.12	102.01		33.12	187.69		33.12	108.16		33.12	106.09		33.12	153.76		33.12	146.41		33.12	129.96		33.12	118.81		33.12	114.49		33.12	127.69		33.12	158.76		33.12	123.21
33.14	88.36		33.14	187.69		33.14	110.25		33.14	108.16		33.14	176.89		33.14	153.76		33.14	125.44		33.14	110.25		33.14	139.24		33.14	141.61		33.14	146.41		33.14	141.61
33.16	94.09		33.16	182.25		33.16	108.16		33.16	123.21		33.16	139.24		33.16	153.76		33.16	116.64		33.16	108.16		33.16	144		33.16	134.56		33.16	169		33.16	151.29
33.18	90.25		33.18	204.49		33.18	98.01		33.18	121		33.18	148.84		33.18	144		33.18	92.16		33.18	98.01		33.18	121		33.18	121		33.18	184.96		33.18	153.76
33.2	106.09		33.2	193.21		33.2	94.09		33.2	123.21		33.2	127.69		33.2	144		33.2	136.89		33.2	132.25		33.2	121		33.2	123.21		33.2	163.84		33.2	163.84
33.22	110.25		33.22	193.21		33.22	102.01		33.22	121		33.22	151.29		33.22	158.76		33.22	94.09		33.22	125.44		33.22	108.16		33.22	102.01		33.22	166.41		33.22	153.76
33.24	88.36		33.24	207.36		33.24	92.16		33.24	116.64		33.24	127.69		33.24	127.69		33.24	104.04		33.24	100		33.24	106.09		33.24	110.25		33.24	136.89		33.24	148.84
33.26	92.16		33.26	219.04		33.26	102.01		33.26	144		33.26	144		33.26	158.76		33.26	116.64		33.26	129.96		33.26	110.25		33.26	100		33.26	127.69		33.26	139.24
33.28	90.25		33.28	190.44		33.28	90.25		33.28	139.24		33.28	148.84		33.28	139.24		33.28	96.04		33.28	121		33.28	108.16		33.28	121		33.28	123.21		33.28	144
33.3	92.16		33.3	201.64		33.3	82.81		33.3	123.21		33.3	151.29		33.3	144		33.3	88.36		33.3	114.49		33.3	94.09		33.3	121		33.3	100		33.3	127.69
33.32	86.49		33.32	210.25		33.32	102.01		33.32	136.89		33.32	132.25		33.32	134.56		33.32	94.09		33.32	110.25		33.32	110.25		33.32	98.01		33.32	118.81		33.32	153.76
33.34	100		33.34	216.09		33.34	98.01		33.34	141.61		33.34	158.76		33.34	144		33.34	121		33.34	121		33.34	90.25		33.34	108.16		33.34	96.04		33.34	141.61
33.36	108.16		33.36	219.04		33.36	92.16		33.36	141.61		33.36	134.56		33.36	166.41		33.36	104.04		33.36	123.21		33.36	112.36		33.36	108.16		33.36	88.36		33.36	134.56
33.38	88.36		33.38	210.25		33.38	104.04		33.38	132.25		33.38	156.25		33.38	144		33.38	102.01		33.38	102.01		33.38	106.09		33.38	100		33.38	96.04		33.38	161.29
33.4	92.16		33.4	196		33.4	86.49		33.4	136.89		33.4	153.76		33.4	141.61		33.4	112.36		33.4	121		33.4	98.01		33.4	110.25		33.4	94.09		33.4	118.81
33.42	75.69		33.42	204.49		33.42	116.64		33.42	151.29		33.42	156.25		33.42	136.89		33.42	98.01		33.42	108.16		33.42	114.49		33.42	106.09		33.42	72.25		33.42	129.96
33.44	79.21		33.44	198.81		33.44	90.25		33.44	151.29		33.44	114.49		33.44	141.61		33.44	90.25		33.44	108.16		33.44	94.09		33.44	81		33.44	100		33.44	110.25
33.46	88.36		33.46	190.44		33.46	98.01		33.46	121		33.46	129.96		33.46	136.89		33.46	96.04		33.46	123.21		33.46	90.25		33.46	106.09		33.46	108.16		33.46	121
33.48	102.01		33.48	190.44		33.48	96.04		33.48	174.24		33.48	121		33.48	129.96		33.48	100		33.48	104.04		33.48	106.09		33.48	100		33.48	84.64		33.48	118.81
33.5	108.16		33.5	201.64		33.5	100		33.5	114.49		33.5	144		33.5	127.69		33.5	98.01		33.5	102.01		33.5	98.01		33.5	106.09		33.5	96.04		33.5	132.25
33.52	94.09		33.52	176.89		33.52	100		33.52	134.56		33.52	98.01		33.52	121		33.52	98.01		33.52	100		33.52	94.09		33.52	100		33.52	118.81		33.52	129.96
33.54	112.36		33.54	204.49		33.54	121		33.54	141.61		33.54	116.64		33.54	121		33.54	108.16		33.54	108.16		33.54	106.09		33.54	123.21		33.54	108.16		33.54	132.25
33.56	96.04		33.56	228.01		33.56	116.64		33.56	146.41		33.56	110.25		33.56	134.56		33.56	102.01		33.56	114.49		33.56	92.16		33.56	92.16		33.56	127.69		33.56	148.84
33.58	114.49		33.58	198.81		33.58	98.01		33.58	141.61		33.58	136.89		33.58	136.89		33.58	73.96		33.58	106.09		33.58	110.25		33.58	139.24		33.58	125.44		33.58	141.61
33.6	106.09		33.6	201.64		33.6	104.04		33.6	153.76		33.6	84.64		33.6	125.44		33.6	92.16		33.6	92.16		33.6	108.16		33.6	121		33.6	121		33.6	136.89
33.62	121		33.62	187.69		33.62	121		33.62	153.76		33.62	121		33.62	121		33.62	100		33.62	96.04		33.62	132.25		33.62	102.01		33.62	134.56		33.62	144
33.64	125.44		33.64	222.01		33.64	116.64		33.64	169		33.64	106.09		33.64	127.69		33.64	96.04		33.64	106.09		33.64	125.44		33.64	114.49		33.64	132.25		33.64	141.61
33.66	112.36		33.66	201.64		33.66	141.61		33.66	136.89		33.66	121		33.66	121		33.66	88.36		33.66	114.49		33.66	118.81		33.66	114.49		33.66	171.61		33.66	146.41
33.68	106.09		33.68	256		33.68	98.01		33.68	156.25		33.68	121		33.68	139.24		33.68	102.01		33.68	102.01		33.68	151.29		33.68	121		33.68	176.89		33.68	134.56
33.7	118.81		33.7	240.25		33.7	121		33.7	169		33.7	110.25		33.7	151.29		33.7	94.09		33.7	98.01		33.7	123.21		33.7	129.96		33.7	156.25		33.7	129.96
33.72	127.69		33.72	213.16		33.72	104.04		33.72	151.29		33.72	125.44		33.72	141.61		33.72	98.01		33.72	98.01		33.72	151.29		33.72	121		33.72	182.25		33.72	144
33.74	153.76		33.74	240.25		33.74	110.25		33.74	163.84		33.74	118.81		33.74	156.25		33.74	100		33.74	102.01		33.74	146.41		33.74	148.84		33.74	161.29		33.74	158.76
33.76	123.21		33.76	219.04		33.76	108.16		33.76	174.24		33.76	127.69		33.76	163.84		33.76	90.25		33.76	106.09		33.76	146.41		33.76	118.81		33.76	184.96		33.76	153.76
33.78	132.25		33.78	252.81		33.78	129.96		33.78	176.89		33.78	121		33.78	144		33.78	98.01		33.78	100		33.78	158.76		33.78	141.61		33.78	171.61		33.78	174.24
33.8	127.69		33.8	234.09		33.8	123.21		33.8	148.84		33.8	114.49		33.8	158.76		33.8	100		33.8	106.09		33.8	161.29		33.8	129.96		33.8	182.25		33.8	184.96
33.82	141.61		33.82	256		33.82	114.49		33.82	225		33.82	125.44		33.82	151.29		33.82	96.04		33.82	116.64		33.82	163.84		33.82	148.84		33.82	158.76		33.82	166.41
33.84	146.41		33.84	262.44		33.84	125.44		33.84	204.49		33.84	110.25		33.84	136.89		33.84	112.36		33.84	118.81		33.84	176.89		33.84	129.96		33.84	174.24		33.84	187.69
33.86	144		33.86	234.09		33.86	144		33.86	216.09		33.86	129.96		33.86	163.84		33.86	110.25		33.86	94.09		33.86	190.44		33.86	132.25		33.86	161.29		33.86	176.89
33.88	125.44		33.88	278.89		33.88	144		33.88	204.49		33.88	102.01		33.88	151.29		33.88	100		33.88	112.36		33.88	179.56		33.88	153.76		33.88	144		33.88	187.69
33.9	158.76		33.9	285.61		33.9	161.29		33.9	222.01		33.9	112.36		33.9	169		33.9	116.64		33.9	110.25		33.9	225		33.9	182.25		33.9	148.84		33.9	161.29
33.92	151.29		33.92	259.21		33.92	139.24		33.92	231.04		33.92	114.49		33.92	161.29		33.92	106.09		33.92	114.49		33.92	184.96		33.92	116.64		33.92	136.89		33.92	156.25
33.94	144		33.94	302.76		33.94	156.25		33.94	243.36		33.94	102.01		33.94	171.61		33.94	96.04		33.94	116.64		33.94	222.01		33.94	166.41		33.94	134.56		33.94	174.24
33.96	158.76		33.96	313.29		33.96	153.76		33.96	265.69		33.96	116.64		33.96	179.56		33.96	104.04		33.96	106.09		33.96	225		33.96	163.84		33.96	136.89		33.96	156.25
33.98	141.61		33.98	272.25		33.98	141.61		33.98	246.49		33.98	125.44		33.98	193.21		33.98	100		33.98	118.81		33.98	210.25		33.98	139.24		33.98	112.36		33.98	153.76
34	146.41		34	272.25		34	146.41		34	225		34	136.89		34	196		34	106.09		34	96.04		34	210.25		34	144		34	114.49		34	134.56
34.02	112.36		34.02	282.24		34.02	169		34.02	259.21		34.02	125.44		34.02	169		34.02	121		34.02	108.16		34.02	210.25		34.02	163.84		34.02	118.81		34.02	158.76
34.04	123.21		34.04	292.41		34.04	141.61		34.04	249.64		34.04	121		34.04	146.41		34.04	84.64		34.04	112.36		34.04	176.89		34.04	169		34.04	125.44		34.04	151.29
34.06	136.89		34.06	275.56		34.06	163.84		34.06	249.64		34.06	136.89		34.06	231.04		34.06	98.01		34.06	106.09		34.06	187.69		34.06	136.89		34.06	169		34.06	148.84
34.08	121		34.08	262.44		34.08	139.24		34.08	231.04		34.08	134.56		34.08	161.29		34.08	100		34.08	132.25		34.08	174.24		34.08	141.61		34.08	151.29		34.08	123.21
34.1	104.04		34.1	268.96		34.1	127.69		34.1	246.49		34.1	134.56		34.1	171.61		34.1	114.49		34.1	121		34.1	182.25		34.1	166.41		34.1	144		34.1	148.84
34.12	114.49		34.12	282.24		34.12	129.96		34.12	262.44		34.12	118.81		34.12	193.21		34.12	100		34.12	108.16		34.12	184.96		34.12	151.29		34.12	184.96		34.12	156.25
34.14	114.49		34.14	289		34.14	121		34.14	237.16		34.14	118.81		34.14	179.56		34.14	114.49		34.14	94.09		34.14	182.25		34.14	153.76		34.14	198.81		34.14	166.41
34.16	114.49		34.16	259.21		34.16	151.29		34.16	240.25		34.16	123.21		34.16	158.76		34.16	94.09		34.16	116.64		34.16	166.41		34.16	144		34.16	275.56		34.16	174.24
34.18	84.64		34.18	246.49		34.18	144		34.18	246.49		34.18	92.16		34.18	169		34.18	114.49		34.18	98.01		34.18	163.84		34.18	136.89		34.18	306.25		34.18	190.44
34.2	86.49		34.2	252.81		34.2	132.25		34.2	231.04		34.2	108.16		34.2	163.84		34.2	100		34.2	118.81		34.2	158.76		34.2	148.84		34.2	388.09		34.2	243.36
34.22	98.01		34.22	268.96		34.22	129.96		34.22	222.01		34.22	110.25		34.22	182.25		34.22	94.09		34.22	92.16		34.22	144		34.22	136.89		34.22	497.29		34.22	289
34.24	72.25		34.24	243.36		34.24	136.89		34.24	213.16		34.24	108.16		34.24	163.84		34.24	98.01		34.24	98.01		34.24	106.09		34.24	132.25		34.24	542.89		34.24	324
34.26	73.96		34.26	262.44		34.26	144		34.26	207.36		34.26	129.96		34.26	139.24		34.26	86.49		34.26	118.81		34.26	132.25		34.26	129.96		34.26	524.41		34.26	436.81
34.28	73.96		34.28	228.01		34.28	96.04		34.28	228.01		34.28	112.36		34.28	151.29		34.28	92.16		34.28	104.04		34.28	144		34.28	144		34.28	556.96		34.28	416.16
34.3	70.56		34.3	231.04		34.3	121		34.3	210.25		34.3	98.01		34.3	134.56		34.3	72.25		34.3	92.16		34.3	136.89		34.3	129.96		34.3	462.25		34.3	408.04
34.32	62.41		34.32	204.49		34.32	84.64		34.32	216.09		34.32	108.16		34.32	144		34.32	96.04		34.32	100		34.32	118.81		34.32	110.25		34.32	453.69		34.32	376.36
34.34	70.56		34.34	231.04		34.34	92.16		34.34	176.89		34.34	90.25		34.34	148.84		34.34	88.36		34.34	102.01		34.34	108.16		34.34	104.04		34.34	353.44		34.34	388.09
34.36	70.56		34.36	222.01		34.36	90.25		34.36	193.21		34.36	92.16		34.36	116.64		34.36	100		34.36	100		34.36	132.25		34.36	136.89		34.36	292.41		34.36	364.81
34.38	53.29		34.38	216.09		34.38	84.64		34.38	190.44		34.38	81		34.38	129.96		34.38	92.16		34.38	79.21		34.38	100		34.38	106.09		34.38	240.25		34.38	272.25
34.4	70.56		34.4	225		34.4	92.16		34.4	201.64		34.4	88.36		34.4	104.04		34.4	81		34.4	79.21		34.4	90.25		34.4	104.04		34.4	201.64		34.4	237.16
34.42	53.29		34.42	182.25		34.42	94.09		34.42	161.29		34.42	75.69		34.42	108.16		34.42	90.25		34.42	112.36		34.42	106.09		34.42	123.21		34.42	129.96		34.42	201.64
34.44	65.61		34.44	190.44		34.44	62.41		34.44	136.89		34.44	86.49		34.44	116.64		34.44	81		34.44	114.49		34.44	88.36		34.44	104.04		34.44	116.64		34.44	166.41
34.46	77.44		34.46	198.81		34.46	70.56		34.46	153.76		34.46	77.44		34.46	112.36		34.46	77.44		34.46	102.01		34.46	92.16		34.46	112.36		34.46	72.25		34.46	146.41
34.48	54.76		34.48	184.96		34.48	62.41		34.48	121		34.48	72.25		34.48	102.01		34.48	82.81		34.48	88.36		34.48	65.61		34.48	106.09		34.48	67.24		34.48	125.44
34.5	47.61		34.5	219.04		34.5	62.41		34.5	125.44		34.5	73.96		34.5	92.16		34.5	65.61		34.5	92.16		34.5	62.41		34.5	110.25		34.5	70.56		34.5	106.09
34.52	50.41		34.52	196		34.52	70.56		34.52	144		34.52	84.64		34.52	100		34.52	70.56		34.52	121		34.52	90.25		34.52	108.16		34.52	65.61		34.52	114.49
34.54	56.25		34.54	166.41		34.54	79.21		34.54	148.84		34.54	77.44		34.54	118.81		34.54	82.81		34.54	92.16		34.54	94.09		34.54	104.04		34.54	54.76		34.54	110.25
34.56	67.24		34.56	204.49		34.56	77.44		34.56	125.44		34.56	70.56		34.56	110.25		34.56	73.96		34.56	112.36		34.56	59.29		34.56	100		34.56	67.24		34.56	108.16
34.58	56.25		34.58	187.69		34.58	73.96		34.58	144		34.58	72.25		34.58	98.01		34.58	98.01		34.58	79.21		34.58	73.96		34.58	98.01		34.58	65.61		34.58	94.09
34.6	49		34.6	163.84		34.6	60.84		34.6	121		34.6	53.29		34.6	116.64		34.6	59.29		34.6	106.09		34.6	72.25		34.6	104.04		34.6	49		34.6	112.36
34.62	56.25		34.62	176.89		34.62	75.69		34.62	134.56		34.62	64		34.62	110.25		34.62	82.81		34.62	116.64		34.62	65.61		34.62	92.16		34.62	56.25		34.62	110.25
34.64	59.29		34.64	166.41		34.64	62.41		34.64	110.25		34.64	62.41		34.64	92.16		34.64	75.69		34.64	100		34.64	82.81		34.64	90.25		34.64	47.61		34.64	100
34.66	50.41		34.66	182.25		34.66	57.76		34.66	110.25		34.66	62.41		34.66	96.04		34.66	72.25		34.66	92.16		34.66	72.25		34.66	94.09		34.66	51.84		34.66	110.25
34.68	60.84		34.68	151.29		34.68	62.41		34.68	121		34.68	64		34.68	110.25		34.68	77.44		34.68	86.49		34.68	65.61		34.68	84.64		34.68	65.61		34.68	98.01
34.7	54.76		34.7	158.76		34.7	72.25		34.7	110.25		34.7	57.76		34.7	108.16		34.7	84.64		34.7	86.49		34.7	59.29		34.7	84.64		34.7	49		34.7	108.16
34.72	47.61		34.72	153.76		34.72	59.29		34.72	106.09		34.72	53.29		34.72	90.25		34.72	86.49		34.72	88.36		34.72	64		34.72	88.36		34.72	50.41		34.72	90.25
34.74	51.84		34.74	174.24		34.74	50.41		34.74	106.09		34.74	47.61		34.74	102.01		34.74	77.44		34.74	81		34.74	60.84		34.74	96.04		34.74	62.41		34.74	110.25
34.76	47.61		34.76	184.96		34.76	53.29		34.76	96.04		34.76	64		34.76	81		34.76	72.25		34.76	86.49		34.76	67.24		34.76	79.21		34.76	50.41		34.76	92.16
34.78	50.41		34.78	163.84		34.78	51.84		34.78	121		34.78	72.25		34.78	104.04		34.78	79.21		34.78	94.09		34.78	67.24		34.78	92.16		34.78	42.25		34.78	79.21
34.8	47.61		34.8	169		34.8	51.84		34.8	84.64		34.8	62.41		34.8	106.09		34.8	75.69		34.8	79.21		34.8	51.84		34.8	79.21		34.8	59.29		34.8	121
34.82	59.29		34.82	171.61		34.82	49		34.82	86.49		34.82	65.61		34.82	90.25		34.82	75.69		34.82	102.01		34.82	50.41		34.82	86.49		34.82	51.84		34.82	102.01
34.84	49		34.84	179.56		34.84	49		34.84	84.64		34.84	72.25		34.84	90.25		34.84	67.24		34.84	100		34.84	54.76		34.84	88.36		34.84	59.29		34.84	108.16
34.86	50.41		34.86	174.24		34.86	60.84		34.86	100		34.86	60.84		34.86	102.01		34.86	75.69		34.86	84.64		34.86	62.41		34.86	88.36		34.86	43.56		34.86	98.01
34.88	37.21		34.88	169		34.88	53.29		34.88	106.09		34.88	72.25		34.88	112.36		34.88	72.25		34.88	86.49		34.88	57.76		34.88	102.01		34.88	47.61		34.88	104.04
34.9	47.61		34.9	161.29		34.9	43.56		34.9	84.64		34.9	60.84		34.9	94.09		34.9	88.36		34.9	90.25		34.9	70.56		34.9	84.64		34.9	56.25		34.9	94.09
34.92	42.25		34.92	153.76		34.92	49		34.92	84.64		34.92	53.29		34.92	100		34.92	90.25		34.92	96.04		34.92	67.24		34.92	94.09		34.92	50.41		34.92	106.09
34.94	50.41		34.94	156.25		34.94	65.61		34.94	96.04		34.94	50.41		34.94	102.01		34.94	92.16		34.94	82.81		34.94	53.29		34.94	86.49		34.94	50.41		34.94	92.16
34.96	46.24		34.96	158.76		34.96	50.41		34.96	92.16		34.96	77.44		34.96	108.16		34.96	65.61		34.96	92.16		34.96	60.84		34.96	92.16		34.96	43.56		34.96	79.21
34.98	47.61		34.98	179.56		34.98	47.61		34.98	88.36		34.98	62.41		34.98	92.16		34.98	73.96		34.98	90.25		34.98	53.29		34.98	90.25		34.98	50.41		34.98	86.49
35	57.76		35	156.25		35	56.25		35	79.21		35	59.29		35	108.16		35	77.44		35	82.81		35	67.24		35	77.44		35	38.44		35	102.01
35.02	57.76		35.02	144		35.02	47.61		35.02	90.25		35.02	72.25		35.02	94.09		35.02	53.29		35.02	77.44		35.02	59.29		35.02	104.04		35.02	42.25		35.02	106.09
35.04	49		35.04	158.76		35.04	50.41		35.04	90.25		35.04	54.76		35.04	98.01		35.04	65.61		35.04	88.36		35.04	56.25		35.04	84.64		35.04	50.41		35.04	102.01
35.06	53.29		35.06	158.76		35.06	46.24		35.06	100		35.06	67.24		35.06	79.21		35.06	70.56		35.06	96.04		35.06	47.61		35.06	94.09		35.06	40.96		35.06	108.16
35.08	53.29		35.08	151.29		35.08	43.56		35.08	104.04		35.08	51.84		35.08	102.01		35.08	72.25		35.08	102.01		35.08	64		35.08	96.04		35.08	39.69		35.08	94.09
35.1	62.41		35.1	156.25		35.1	64		35.1	82.81		35.1	47.61		35.1	84.64		35.1	86.49		35.1	86.49		35.1	46.24		35.1	79.21		35.1	36		35.1	108.16
35.12	54.76		35.12	148.84		35.12	43.56		35.12	96.04		35.12	53.29		35.12	94.09		35.12	68.89		35.12	75.69		35.12	62.41		35.12	79.21		35.12	43.56		35.12	102.01
35.14	50.41		35.14	144		35.14	50.41		35.14	81		35.14	64		35.14	90.25		35.14	73.96		35.14	86.49		35.14	49		35.14	82.81		35.14	38.44		35.14	123.21
35.16	47.61		35.16	163.84		35.16	62.41		35.16	98.01		35.16	67.24		35.16	94.09		35.16	70.56		35.16	94.09		35.16	56.25		35.16	100		35.16	37.21		35.16	77.44
35.18	51.84		35.18	156.25		35.18	49		35.18	84.64		35.18	56.25		35.18	94.09		35.18	65.61		35.18	102.01		35.18	49		35.18	108.16		35.18	40.96		35.18	81
35.2	44.89		35.2	158.76		35.2	54.76		35.2	96.04		35.2	64		35.2	104.04		35.2	79.21		35.2	90.25		35.2	62.41		35.2	100		35.2	40.96		35.2	98.01
35.22	37.21		35.22	146.41		35.22	47.61		35.22	79.21		35.22	59.29		35.22	73.96		35.22	82.81		35.22	88.36		35.22	57.76		35.22	77.44		35.22	32.49		35.22	94.09
35.24	50.41		35.24	153.76		35.24	44.89		35.24	82.81		35.24	64		35.24	102.01		35.24	79.21		35.24	106.09		35.24	53.29		35.24	86.49		35.24	38.44		35.24	90.25
35.26	70.56		35.26	163.84		35.26	47.61		35.26	75.69		35.26	51.84		35.26	94.09		35.26	88.36		35.26	98.01		35.26	70.56		35.26	79.21		35.26	42.25		35.26	84.64
35.28	54.76		35.28	151.29		35.28	57.76		35.28	82.81		35.28	62.41		35.28	94.09		35.28	77.44		35.28	98.01		35.28	53.29		35.28	86.49		35.28	33.64		35.28	104.04
35.3	64		35.3	161.29		35.3	39.69		35.3	92.16		35.3	75.69		35.3	100		35.3	98.01		35.3	121		35.3	53.29		35.3	82.81		35.3	51.84		35.3	94.09
35.32	56.25		35.32	166.41		35.32	47.61		35.32	81		35.32	67.24		35.32	110.25		35.32	79.21		35.32	108.16		35.32	70.56		35.32	88.36		35.32	42.25		35.32	102.01
35.34	59.29		35.34	158.76		35.34	53.29		35.34	84.64		35.34	64		35.34	100		35.34	92.16		35.34	104.04		35.34	65.61		35.34	84.64		35.34	33.64		35.34	88.36
35.36	53.29		35.36	158.76		35.36	51.84		35.36	84.64		35.36	75.69		35.36	112.36		35.36	100		35.36	100		35.36	62.41		35.36	114.49		35.36	43.56		35.36	96.04
35.38	51.84		35.38	163.84		35.38	72.25		35.38	90.25		35.38	56.25		35.38	94.09		35.38	75.69		35.38	114.49		35.38	59.29		35.38	110.25		35.38	31.36		35.38	77.44
35.4	50.41		35.4	151.29		35.4	50.41		35.4	86.49		35.4	73.96		35.4	112.36		35.4	92.16		35.4	125.44		35.4	59.29		35.4	84.64		35.4	47.61		35.4	100
35.42	47.61		35.42	171.61		35.42	65.61		35.42	96.04		35.42	72.25		35.42	100		35.42	92.16		35.42	104.04		35.42	67.24		35.42	86.49		35.42	43.56		35.42	104.04
35.44	50.41		35.44	171.61		35.44	60.84		35.44	90.25		35.44	72.25		35.44	108.16		35.44	86.49		35.44	112.36		35.44	75.69		35.44	100		35.44	43.56		35.44	72.25
35.46	57.76		35.46	153.76		35.46	57.76		35.46	82.81		35.46	72.25		35.46	102.01		35.46	94.09		35.46	114.49		35.46	75.69		35.46	86.49		35.46	46.24		35.46	100
35.48	57.76		35.48	158.76		35.48	84.64		35.48	90.25		35.48	68.89		35.48	100		35.48	104.04		35.48	114.49		35.48	62.41		35.48	92.16		35.48	36		35.48	102.01
35.5	60.84		35.5	158.76		35.5	51.84		35.5	98.01		35.5	73.96		35.5	96.04		35.5	110.25		35.5	102.01		35.5	62.41		35.5	112.36		35.5	51.84		35.5	94.09
35.52	73.96		35.52	169		35.52	59.29		35.52	79.21		35.52	86.49		35.52	102.01		35.52	92.16		35.52	114.49		35.52	81		35.52	98.01		35.52	28.09		35.52	86.49
35.54	60.84		35.54	163.84		35.54	65.61		35.54	90.25		35.54	79.21		35.54	94.09		35.54	88.36		35.54	123.21		35.54	75.69		35.54	88.36		35.54	47.61		35.54	100
35.56	62.41		35.56	174.24		35.56	57.76		35.56	82.81		35.56	96.04		35.56	92.16		35.56	100		35.56	129.96		35.56	79.21		35.56	75.69		35.56	44.89		35.56	100
35.58	50.41		35.58	163.84		35.58	67.24		35.58	90.25		35.58	94.09		35.58	112.36		35.58	77.44		35.58	114.49		35.58	67.24		35.58	94.09		35.58	50.41		35.58	94.09
35.6	64		35.6	176.89		35.6	75.69		35.6	84.64		35.6	59.29		35.6	104.04		35.6	88.36		35.6	116.64		35.6	56.25		35.6	92.16		35.6	40.96		35.6	118.81
35.62	84.64		35.62	169		35.62	54.76		35.62	90.25		35.62	62.41		35.62	114.49		35.62	96.04		35.62	112.36		35.62	59.29		35.62	100		35.62	47.61		35.62	79.21
35.64	56.25		35.64	158.76		35.64	70.56		35.64	86.49		35.64	77.44		35.64	108.16		35.64	92.16		35.64	112.36		35.64	53.29		35.64	98.01		35.64	34.81		35.64	86.49
35.66	90.25		35.66	158.76		35.66	67.24		35.66	92.16		35.66	81		35.66	108.16		35.66	96.04		35.66	88.36		35.66	77.44		35.66	110.25		35.66	47.61		35.66	123.21
35.68	84.64		35.68	184.96		35.68	82.81		35.68	104.04		35.68	67.24		35.68	116.64		35.68	88.36		35.68	90.25		35.68	79.21		35.68	125.44		35.68	43.56		35.68	94.09
35.7	84.64		35.7	174.24		35.7	90.25		35.7	98.01		35.7	67.24		35.7	102.01		35.7	72.25		35.7	116.64		35.7	92.16		35.7	127.69		35.7	36		35.7	102.01
35.72	84.64		35.72	201.64		35.72	86.49		35.72	110.25		35.72	70.56		35.72	127.69		35.72	100		35.72	84.64		35.72	79.21		35.72	125.44		35.72	47.61		35.72	96.04
35.74	104.04		35.74	166.41		35.74	90.25		35.74	100		35.74	64		35.74	102.01		35.74	92.16		35.74	108.16		35.74	81		35.74	129.96		35.74	62.41		35.74	123.21
35.76	104.04		35.76	156.25		35.76	92.16		35.76	136.89		35.76	68.89		35.76	112.36		35.76	77.44		35.76	106.09		35.76	100		35.76	125.44		35.76	64		35.76	88.36
35.78	129.96		35.78	198.81		35.78	108.16		35.78	121		35.78	59.29		35.78	121		35.78	72.25		35.78	102.01		35.78	92.16		35.78	132.25		35.78	32.49		35.78	92.16
35.8	134.56		35.8	216.09		35.8	116.64		35.8	127.69		35.8	67.24		35.8	114.49		35.8	116.64		35.8	104.04		35.8	112.36		35.8	148.84		35.8	62.41		35.8	104.04
35.82	104.04		35.82	219.04		35.82	118.81		35.82	134.56		35.82	77.44		35.82	132.25		35.82	68.89		35.82	116.64		35.82	114.49		35.82	158.76		35.82	65.61		35.82	118.81
35.84	112.36		35.84	204.49		35.84	123.21		35.84	146.41		35.84	79.21		35.84	129.96		35.84	98.01		35.84	108.16		35.84	100		35.84	174.24		35.84	67.24		35.84	106.09
35.86	116.64		35.86	222.01		35.86	161.29		35.86	169		35.86	86.49		35.86	112.36		35.86	75.69		35.86	100		35.86	112.36		35.86	163.84		35.86	72.25		35.86	125.44
35.88	98.01		35.88	216.09		35.88	174.24		35.88	182.25		35.88	98.01		35.88	125.44		35.88	92.16		35.88	106.09		35.88	114.49		35.88	193.21		35.88	96.04		35.88	108.16
35.9	102.01		35.9	196		35.9	171.61		35.9	187.69		35.9	90.25		35.9	121		35.9	70.56		35.9	98.01		35.9	123.21		35.9	198.81		35.9	86.49		35.9	121
35.92	118.81		35.92	184.96		35.92	148.84		35.92	207.36		35.92	88.36		35.92	127.69		35.92	92.16		35.92	112.36		35.92	110.25		35.92	187.69		35.92	90.25		35.92	112.36
35.94	84.64		35.94	176.89		35.94	163.84		35.94	187.69		35.94	98.01		35.94	116.64		35.94	98.01		35.94	96.04		35.94	123.21		35.94	234.09		35.94	82.81		35.94	127.69
35.96	86.49		35.96	225		35.96	151.29		35.96	216.09		35.96	82.81		35.96	136.89		35.96	82.81		35.96	112.36		35.96	121		35.96	193.21		35.96	75.69		35.96	104.04
35.98	94.09		35.98	204.49		35.98	153.76		35.98	158.76		35.98	84.64		35.98	136.89		35.98	72.25		35.98	92.16		35.98	141.61		35.98	190.44		35.98	65.61		35.98	110.25
36	92.16		36	196		36	144		36	156.25		36	86.49		36	114.49		36	73.96		36	100		36	136.89		36	171.61		36	72.25		36	86.49
36.02	92.16		36.02	184.96		36.02	129.96		36.02	156.25		36.02	100		36.02	114.49		36.02	77.44		36.02	79.21		36.02	151.29		36.02	156.25		36.02	67.24		36.02	121
36.04	70.56		36.04	171.61		36.04	116.64		36.04	132.25		36.04	116.64		36.04	123.21		36.04	65.61		36.04	108.16		36.04	96.04		36.04	132.25		36.04	64		36.04	108.16
36.06	73.96		36.06	153.76		36.06	102.01		36.06	136.89		36.06	127.69		36.06	114.49		36.06	81		36.06	77.44		36.06	118.81		36.06	136.89		36.06	39.69		36.06	116.64
36.08	60.84		36.08	158.76		36.08	125.44		36.08	114.49		36.08	121		36.08	110.25		36.08	88.36		36.08	110.25		36.08	118.81		36.08	123.21		36.08	50.41		36.08	112.36
36.1	60.84		36.1	136.89		36.1	79.21		36.1	123.21		36.1	116.64		36.1	94.09		36.1	94.09		36.1	104.04		36.1	94.09		36.1	90.25		36.1	65.61		36.1	106.09
36.12	62.41		36.12	158.76		36.12	88.36		36.12	112.36		36.12	104.04		36.12	90.25		36.12	104.04		36.12	84.64		36.12	98.01		36.12	108.16		36.12	46.24		36.12	98.01
36.14	62.41		36.14	174.24		36.14	82.81		36.14	88.36		36.14	98.01		36.14	98.01		36.14	72.25		36.14	112.36		36.14	79.21		36.14	86.49		36.14	36		36.14	112.36
36.16	56.25		36.16	153.76		36.16	79.21		36.16	90.25		36.16	104.04		36.16	108.16		36.16	92.16		36.16	92.16		36.16	92.16		36.16	86.49		36.16	49		36.16	82.81
36.18	77.44		36.18	158.76		36.18	79.21		36.18	73.96		36.18	110.25		36.18	94.09		36.18	98.01		36.18	104.04		36.18	79.21		36.18	110.25		36.18	51.84		36.18	92.16
36.2	75.69		36.2	127.69		36.2	81		36.2	90.25		36.2	70.56		36.2	96.04		36.2	90.25		36.2	121		36.2	73.96		36.2	90.25		36.2	47.61		36.2	106.09
36.22	64		36.22	151.29		36.22	84.64		36.22	84.64		36.22	75.69		36.22	94.09		36.22	88.36		36.22	116.64		36.22	73.96		36.22	88.36		36.22	60.84		36.22	98.01
36.24	72.25		36.24	151.29		36.24	72.25		36.24	79.21		36.24	75.69		36.24	104.04		36.24	114.49		36.24	106.09		36.24	82.81		36.24	86.49		36.24	33.64		36.24	114.49
36.26	62.41		36.26	153.76		36.26	86.49		36.26	88.36		36.26	84.64		36.26	98.01		36.26	125.44		36.26	110.25		36.26	86.49		36.26	98.01		36.26	53.29		36.26	110.25
36.28	90.25		36.28	144		36.28	90.25		36.28	94.09		36.28	90.25		36.28	79.21		36.28	110.25		36.28	114.49		36.28	86.49		36.28	98.01		36.28	44.89		36.28	118.81
36.3	98.01		36.3	166.41		36.3	92.16		36.3	90.25		36.3	75.69		36.3	110.25		36.3	125.44		36.3	156.25		36.3	73.96		36.3	100		36.3	43.56		36.3	106.09
36.32	132.25		36.32	153.76		36.32	75.69		36.32	82.81		36.32	96.04		36.32	88.36		36.32	171.61		36.32	148.84		36.32	67.24		36.32	121		36.32	47.61		36.32	112.36
36.34	118.81		36.34	171.61		36.34	84.64		36.34	73.96		36.34	82.81		36.34	121		36.34	166.41		36.34	136.89		36.34	90.25		36.34	98.01		36.34	38.44		36.34	98.01
36.36	112.36		36.36	144		36.36	82.81		36.36	82.81		36.36	75.69		36.36	121		36.36	158.76		36.36	158.76		36.36	84.64		36.36	96.04		36.36	43.56		36.36	104.04
36.38	98.01		36.38	129.96		36.38	53.29		36.38	67.24		36.38	82.81		36.38	90.25		36.38	148.84		36.38	146.41		36.38	67.24		36.38	72.25		36.38	50.41		36.38	92.16
36.4	88.36		36.4	174.24		36.4	88.36		36.4	77.44		36.4	90.25		36.4	96.04		36.4	190.44		36.4	184.96		36.4	59.29		36.4	106.09		36.4	60.84		36.4	98.01
36.42	67.24		36.42	158.76		36.42	72.25		36.42	88.36		36.42	81		36.42	116.64		36.42	151.29		36.42	237.16		36.42	84.64		36.42	114.49		36.42	73.96		36.42	106.09
36.44	104.04		36.44	148.84		36.44	67.24		36.44	100		36.44	82.81		36.44	121		36.44	144		36.44	213.16		36.44	92.16		36.44	104.04		36.44	56.25		36.44	81
36.46	75.69		36.46	153.76		36.46	86.49		36.46	96.04		36.46	86.49		36.46	110.25		36.46	132.25		36.46	193.21		36.46	88.36		36.46	104.04		36.46	70.56		36.46	102.01
36.48	60.84		36.48	161.29		36.48	56.25		36.48	88.36		36.48	98.01		36.48	104.04		36.48	127.69		36.48	237.16		36.48	100		36.48	94.09		36.48	53.29		36.48	104.04
36.5	57.76		36.5	179.56		36.5	72.25		36.5	90.25		36.5	102.01		36.5	121		36.5	112.36		36.5	179.56		36.5	81		36.5	102.01		36.5	50.41		36.5	92.16
36.52	77.44		36.52	148.84		36.52	67.24		36.52	90.25		36.52	92.16		36.52	104.04		36.52	102.01		36.52	166.41		36.52	75.69		36.52	90.25		36.52	77.44		36.52	106.09
36.54	60.84		36.54	158.76		36.54	57.76		36.54	84.64		36.54	84.64		36.54	90.25		36.54	84.64		36.54	179.56		36.54	59.29		36.54	88.36		36.54	70.56		36.54	106.09
36.56	59.29		36.56	163.84		36.56	70.56		36.56	86.49		36.56	86.49		36.56	112.36		36.56	102.01		36.56	148.84		36.56	72.25		36.56	82.81		36.56	73.96		36.56	116.64
36.58	50.41		36.58	148.84		36.58	56.25		36.58	73.96		36.58	100		36.58	94.09		36.58	92.16		36.58	127.69		36.58	77.44		36.58	90.25		36.58	100		36.58	100
36.6	56.25		36.6	153.76		36.6	56.25		36.6	92.16		36.6	65.61		36.6	90.25		36.6	96.04		36.6	94.09		36.6	59.29		36.6	70.56		36.6	98.01		36.6	114.49
36.62	57.76		36.62	171.61		36.62	62.41		36.62	72.25		36.62	56.25		36.62	84.64		36.62	81		36.62	118.81		36.62	77.44		36.62	77.44		36.62	108.16		36.62	121
36.64	60.84		36.64	144		36.64	54.76		36.64	75.69		36.64	64		36.64	100		36.64	67.24		36.64	102.01		36.64	72.25		36.64	81		36.64	123.21		36.64	104.04
36.66	70.56		36.66	169		36.66	53.29		36.66	90.25		36.66	67.24		36.66	96.04		36.66	79.21		36.66	88.36		36.66	56.25		36.66	92.16		36.66	92.16		36.66	121
36.68	68.89		36.68	153.76		36.68	56.25		36.68	72.25		36.68	77.44		36.68	96.04		36.68	68.89		36.68	112.36		36.68	67.24		36.68	72.25		36.68	77.44		36.68	114.49
36.7	65.61		36.7	156.25		36.7	54.76		36.7	84.64		36.7	75.69		36.7	106.09		36.7	79.21		36.7	94.09		36.7	56.25		36.7	96.04		36.7	79.21		36.7	94.09
36.72	68.89		36.72	153.76		36.72	53.29		36.72	70.56		36.72	67.24		36.72	98.01		36.72	72.25		36.72	110.25		36.72	73.96		36.72	77.44		36.72	82.81		36.72	121
36.74	84.64		36.74	146.41		36.74	53.29		36.74	77.44		36.74	77.44		36.74	82.81		36.74	62.41		36.74	82.81		36.74	50.41		36.74	82.81		36.74	67.24		36.74	104.04
36.76	106.09		36.76	141.61		36.76	65.61		36.76	68.89		36.76	77.44		36.76	96.04		36.76	59.29		36.76	102.01		36.76	56.25		36.76	88.36		36.76	50.41		36.76	98.01
36.78	96.04		36.78	156.25		36.78	62.41		36.78	73.96		36.78	81		36.78	98.01		36.78	62.41		36.78	94.09		36.78	65.61		36.78	73.96		36.78	54.76		36.78	110.25
36.8	90.25		36.8	144		36.8	72.25		36.8	62.41		36.8	62.41		36.8	98.01		36.8	59.29		36.8	94.09		36.8	47.61		36.8	82.81		36.8	68.89		36.8	98.01
36.82	94.09		36.82	158.76		36.82	79.21		36.82	90.25		36.82	70.56		36.82	104.04		36.82	67.24		36.82	102.01		36.82	75.69		36.82	70.56		36.82	40.96		36.82	100
36.84	77.44		36.84	156.25		36.84	84.64		36.84	88.36		36.84	72.25		36.84	106.09		36.84	60.84		36.84	96.04		36.84	56.25		36.84	79.21		36.84	54.76		36.84	94.09
36.86	106.09		36.86	187.69		36.86	79.21		36.86	92.16		36.86	67.24		36.86	104.04		36.86	68.89		36.86	98.01		36.86	56.25		36.86	92.16		36.86	51.84		36.86	102.01
36.88	92.16		36.88	156.25		36.88	98.01		36.88	67.24		36.88	77.44		36.88	81		36.88	67.24		36.88	104.04		36.88	77.44		36.88	65.61		36.88	38.44		36.88	106.09
36.9	114.49		36.9	163.84		36.9	118.81		36.9	90.25		36.9	77.44		36.9	94.09		36.9	77.44		36.9	104.04		36.9	86.49		36.9	77.44		36.9	43.56		36.9	75.69
36.92	106.09		36.92	193.21		36.92	82.81		36.92	79.21		36.92	77.44		36.92	96.04		36.92	56.25		36.92	96.04		36.92	75.69		36.92	100		36.92	43.56		36.92	106.09
36.94	129.96		36.94	193.21		36.94	77.44		36.94	96.04		36.94	73.96		36.94	88.36		36.94	62.41		36.94	94.09		36.94	88.36		36.94	90.25		36.94	53.29		36.94	90.25
36.96	114.49		36.96	163.84		36.96	104.04		36.96	96.04		36.96	79.21		36.96	94.09		36.96	62.41		36.96	104.04		36.96	94.09		36.96	98.01		36.96	50.41		36.96	90.25
36.98	153.76		36.98	174.24		36.98	102.01		36.98	100		36.98	82.81		36.98	88.36		36.98	72.25		36.98	86.49		36.98	102.01		36.98	94.09		36.98	46.24		36.98	92.16
37	174.24		37	163.84		37	132.25		37	81		37	65.61		37	86.49		37	82.81		37	96.04		37	86.49		37	82.81		37	32.49		37	102.01
37.02	207.36		37.02	204.49		37.02	139.24		37.02	81		37.02	92.16		37.02	96.04		37.02	64		37.02	96.04		37.02	108.16		37.02	94.09		37.02	56.25		37.02	98.01
37.04	219.04		37.04	196		37.04	144		37.04	92.16		37.04	100		37.04	118.81		37.04	65.61		37.04	94.09		37.04	94.09		37.04	86.49		37.04	36		37.04	90.25
37.06	268.96		37.06	171.61		37.06	156.25		37.06	106.09		37.06	114.49		37.06	92.16		37.06	86.49		37.06	104.04		37.06	112.36		37.06	114.49		37.06	43.56		37.06	86.49
37.08	327.61		37.08	158.76		37.08	174.24		37.08	100		37.08	102.01		37.08	86.49		37.08	77.44		37.08	90.25		37.08	144		37.08	86.49		37.08	53.29		37.08	90.25
37.1	396.01		37.1	174.24		37.1	222.01		37.1	110.25		37.1	108.16		37.1	110.25		37.1	70.56		37.1	84.64		37.1	139.24		37.1	86.49		37.1	34.81		37.1	102.01
37.12	445.21		37.12	166.41		37.12	237.16		37.12	86.49		37.12	121		37.12	98.01		37.12	82.81		37.12	102.01		37.12	148.84		37.12	96.04		37.12	40.96		37.12	86.49
37.14	501.76		37.14	161.29		37.14	262.44		37.14	100		37.14	136.89		37.14	100		37.14	98.01		37.14	90.25		37.14	190.44		37.14	104.04		37.14	50.41		37.14	77.44
37.16	576		37.16	161.29		37.16	320.41		37.16	96.04		37.16	163.84		37.16	104.04		37.16	86.49		37.16	92.16		37.16	237.16		37.16	104.04		37.16	40.96		37.16	81
37.18	600.25		37.18	182.25		37.18	400		37.18	104.04		37.18	176.89		37.18	114.49		37.18	118.81		37.18	96.04		37.18	243.36		37.18	92.16		37.18	50.41		37.18	88.36
37.2	635.04		37.2	184.96		37.2	462.25		37.2	98.01		37.2	207.36		37.2	94.09		37.2	112.36		37.2	70.56		37.2	320.41		37.2	104.04		37.2	43.56		37.2	92.16
37.22	660.49		37.22	148.84		37.22	519.84		37.22	94.09		37.22	237.16		37.22	92.16		37.22	123.21		37.22	82.81		37.22	338.56		37.22	104.04		37.22	49		37.22	94.09
37.24	640.09		37.24	158.76		37.24	645.16		37.24	84.64		37.24	357.21		37.24	114.49		37.24	129.96		37.24	112.36		37.24	457.96		37.24	104.04		37.24	50.41		37.24	94.09
37.26	610.09		37.26	182.25		37.26	691.69		37.26	67.24		37.26	364.81		37.26	121		37.26	134.56		37.26	102.01		37.26	501.76		37.26	102.01		37.26	44.89		37.26	112.36
37.28	610.09		37.28	174.24		37.28	712.89		37.28	88.36		37.28	449.44		37.28	110.25		37.28	156.25		37.28	96.04		37.28	501.76		37.28	121		37.28	56.25		37.28	82.81
37.3	585.64		37.3	169		37.3	817.96		37.3	67.24		37.3	576		37.3	110.25		37.3	158.76		37.3	123.21		37.3	552.25		37.3	106.09		37.3	50.41		37.3	106.09
37.32	457.96		37.32	196		37.32	817.96		37.32	79.21		37.32	585.64		37.32	121		37.32	148.84		37.32	86.49		37.32	615.04		37.32	158.76		37.32	39.69		37.32	94.09
37.34	364.81		37.34	179.56		37.34	864.36		37.34	88.36		37.34	630.01		37.34	136.89		37.34	123.21		37.34	110.25		37.34	566.44		37.34	176.89		37.34	34.81		37.34	108.16
37.36	364.81		37.36	169		37.36	823.69		37.36	102.01		37.36	660.49		37.36	110.25		37.36	134.56		37.36	110.25		37.36	542.89		37.36	161.29		37.36	38.44		37.36	102.01
37.38	302.76		37.38	169		37.38	784		37.38	90.25		37.38	640.09		37.38	129.96		37.38	144		37.38	88.36		37.38	492.84		37.38	151.29		37.38	38.44		37.38	82.81
37.4	262.44		37.4	171.61		37.4	660.49		37.4	79.21		37.4	590.49		37.4	104.04		37.4	144		37.4	104.04		37.4	445.21		37.4	153.76		37.4	32.49		37.4	98.01
37.42	182.25		37.42	176.89		37.42	580.81		37.42	94.09		37.42	529		37.42	108.16		37.42	118.81		37.42	112.36		37.42	364.81		37.42	158.76		37.42	44.89		37.42	92.16
37.44	169		37.44	171.61		37.44	600.25		37.44	79.21		37.44	453.69		37.44	112.36		37.44	96.04		37.44	98.01		37.44	262.44		37.44	132.25		37.44	42.25		37.44	75.69
37.46	141.61		37.46	196		37.46	466.56		37.46	90.25		37.46	428.49		37.46	88.36		37.46	100		37.46	100		37.46	231.04		37.46	121		37.46	39.69		37.46	123.21
37.48	121		37.48	156.25		37.48	372.49		37.48	84.64		37.48	338.56		37.48	118.81		37.48	81		37.48	100		37.48	190.44		37.48	96.04		37.48	42.25		37.48	112.36
37.5	96.04		37.5	166.41		37.5	306.25		37.5	94.09		37.5	256		37.5	102.01		37.5	84.64		37.5	77.44		37.5	171.61		37.5	96.04		37.5	30.25		37.5	88.36
37.52	88.36		37.52	169		37.52	285.61		37.52	94.09		37.52	187.69		37.52	108.16		37.52	75.69		37.52	90.25		37.52	121		37.52	92.16		37.52	47.61		37.52	94.09
37.54	77.44		37.54	187.69		37.54	225		37.54	90.25		37.54	153.76		37.54	84.64		37.54	60.84		37.54	96.04		37.54	106.09		37.54	108.16		37.54	37.21		37.54	100
37.56	59.29		37.56	148.84		37.56	182.25		37.56	92.16		37.56	141.61		37.56	96.04		37.56	65.61		37.56	98.01		37.56	104.04		37.56	90.25		37.56	42.25		37.56	90.25
37.58	75.69		37.58	163.84		37.58	144		37.58	86.49		37.58	92.16		37.58	96.04		37.58	70.56		37.58	104.04		37.58	81		37.58	102.01		37.58	31.36		37.58	84.64
37.6	67.24		37.6	169		37.6	134.56		37.6	79.21		37.6	102.01		37.6	94.09		37.6	72.25		37.6	75.69		37.6	72.25		37.6	86.49		37.6	43.56		37.6	104.04
37.62	50.41		37.62	174.24		37.62	118.81		37.62	88.36		37.62	100		37.62	114.49		37.62	57.76		37.62	96.04		37.62	77.44		37.62	77.44		37.62	40.96		37.62	79.21
37.64	64		37.64	144		37.64	75.69		37.64	79.21		37.64	94.09		37.64	84.64		37.64	67.24		37.64	79.21		37.64	72.25		37.64	86.49		37.64	29.16		37.64	92.16
37.66	57.76		37.66	176.89		37.66	82.81		37.66	84.64		37.66	82.81		37.66	92.16		37.66	60.84		37.66	102.01		37.66	59.29		37.66	79.21		37.66	34.81		37.66	94.09
37.68	62.41		37.68	129.96		37.68	100		37.68	88.36		37.68	82.81		37.68	82.81		37.68	70.56		37.68	72.25		37.68	67.24		37.68	104.04		37.68	37.21		37.68	114.49
37.7	47.61		37.7	148.84		37.7	67.24		37.7	81		37.7	92.16		37.7	77.44		37.7	65.61		37.7	75.69		37.7	67.24		37.7	88.36		37.7	38.44		37.7	104.04
37.72	64		37.72	141.61		37.72	75.69		37.72	86.49		37.72	75.69		37.72	94.09		37.72	62.41		37.72	81		37.72	67.24		37.72	90.25		37.72	38.44		37.72	88.36
37.74	70.56		37.74	161.29		37.74	90.25		37.74	82.81		37.74	77.44		37.74	96.04		37.74	60.84		37.74	96.04		37.74	67.24		37.74	72.25		37.74	44.89		37.74	88.36
37.76	65.61		37.76	161.29		37.76	68.89		37.76	81		37.76	68.89		37.76	86.49		37.76	62.41		37.76	90.25		37.76	53.29		37.76	82.81		37.76	40.96		37.76	77.44
37.78	70.56		37.78	158.76		37.78	72.25		37.78	94.09		37.78	62.41		37.78	106.09		37.78	54.76		37.78	100		37.78	59.29		37.78	96.04		37.78	50.41		37.78	118.81
37.8	59.29		37.8	169		37.8	65.61		37.8	90.25		37.8	67.24		37.8	88.36		37.8	67.24		37.8	102.01		37.8	49		37.8	88.36		37.8	33.64		37.8	114.49
37.82	46.24		37.82	161.29		37.82	72.25		37.82	82.81		37.82	64		37.82	81		37.82	56.25		37.82	96.04		37.82	44.89		37.82	77.44		37.82	28.09		37.82	110.25
37.84	62.41		37.84	151.29		37.84	51.84		37.84	79.21		37.84	64		37.84	100		37.84	64		37.84	84.64		37.84	56.25		37.84	82.81		37.84	56.25		37.84	102.01
37.86	59.29		37.86	156.25		37.86	75.69		37.86	102.01		37.86	53.29		37.86	88.36		37.86	50.41		37.86	84.64		37.86	53.29		37.86	79.21		37.86	51.84		37.86	77.44
37.88	50.41		37.88	146.41		37.88	60.84		37.88	84.64		37.88	67.24		37.88	104.04		37.88	54.76		37.88	94.09		37.88	59.29		37.88	96.04		37.88	50.41		37.88	104.04
37.9	56.25		37.9	174.24		37.9	59.29		37.9	62.41		37.9	50.41		37.9	84.64		37.9	56.25		37.9	73.96		37.9	53.29		37.9	77.44		37.9	46.24		37.9	112.36
37.92	50.41		37.92	169		37.92	57.76		37.92	84.64		37.92	50.41		37.92	72.25		37.92	49		37.92	73.96		37.92	50.41		37.92	88.36		37.92	44.89		37.92	88.36
37.94	53.29		37.94	146.41		37.94	62.41		37.94	72.25		37.94	46.24		37.94	96.04		37.94	44.89		37.94	94.09		37.94	53.29		37.94	72.25		37.94	38.44		37.94	114.49
37.96	53.29		37.96	153.76		37.96	62.41		37.96	67.24		37.96	59.29		37.96	96.04		37.96	72.25		37.96	96.04		37.96	51.84		37.96	92.16		37.96	38.44		37.96	92.16
37.98	53.29		37.98	144		37.98	57.76		37.98	84.64		37.98	43.56		37.98	81		37.98	62.41		37.98	72.25		37.98	39.69		37.98	86.49		37.98	53.29		37.98	84.64
38	56.25		38	146.41		38	56.25		38	98.01		38	56.25		38	77.44		38	56.25		38	90.25		38	56.25		38	98.01		38	31.36		38	79.21
38.02	47.61		38.02	151.29		38.02	42.25		38.02	79.21		38.02	51.84		38.02	72.25		38.02	47.61		38.02	90.25		38.02	50.41		38.02	81		38.02	29.16		38.02	102.01
38.04	42.25		38.04	158.76		38.04	50.41		38.04	73.96		38.04	54.76		38.04	82.81		38.04	50.41		38.04	81		38.04	43.56		38.04	79.21		38.04	33.64		38.04	92.16
38.06	37.21		38.06	151.29		38.06	47.61		38.06	67.24		38.06	47.61		38.06	81		38.06	51.84		38.06	82.81		38.06	57.76		38.06	88.36		38.06	32.49		38.06	112.36
38.08	50.41		38.08	163.84		38.08	40.96		38.08	82.81		38.08	64		38.08	92.16		38.08	54.76		38.08	73.96		38.08	46.24		38.08	82.81		38.08	29.16		38.08	90.25
38.1	39.69		38.1	163.84		38.1	56.25		38.1	65.61		38.1	53.29		38.1	82.81		38.1	56.25		38.1	59.29		38.1	42.25		38.1	77.44		38.1	26.01		38.1	86.49
38.12	50.41		38.12	166.41		38.12	38.44		38.12	62.41		38.12	54.76		38.12	81		38.12	56.25		38.12	79.21		38.12	43.56		38.12	84.64		38.12	32.49		38.12	98.01
38.14	43.56		38.14	144		38.14	42.25		38.14	70.56		38.14	70.56		38.14	86.49		38.14	47.61		38.14	84.64		38.14	36		38.14	75.69		38.14	26.01		38.14	98.01
38.16	59.29		38.16	132.25		38.16	40.96		38.16	67.24		38.16	47.61		38.16	98.01		38.16	53.29		38.16	67.24		38.16	47.61		38.16	79.21		38.16	32.49		38.16	102.01
38.18	43.56		38.18	153.76		38.18	43.56		38.18	77.44		38.18	38.44		38.18	79.21		38.18	64		38.18	86.49		38.18	38.44		38.18	70.56		38.18	39.69		38.18	84.64
38.2	44.89		38.2	139.24		38.2	43.56		38.2	65.61		38.2	47.61		38.2	67.24		38.2	54.76		38.2	86.49		38.2	47.61		38.2	82.81		38.2	46.24		38.2	104.04
38.22	39.69		38.22	141.61		38.22	43.56		38.22	57.76		38.22	51.84		38.22	70.56		38.22	47.61		38.22	84.64		38.22	32.49		38.22	77.44		38.22	27.04		38.22	96.04
38.24	27.04		38.24	163.84		38.24	38.44		38.24	73.96		38.24	32.49		38.24	73.96		38.24	59.29		38.24	84.64		38.24	47.61		38.24	72.25		38.24	32.49		38.24	102.01
38.26	38.44		38.26	144		38.26	42.25		38.26	88.36		38.26	50.41		38.26	77.44		38.26	56.25		38.26	86.49		38.26	56.25		38.26	86.49		38.26	27.04		38.26	102.01
38.28	27.04		38.28	151.29		38.28	39.69		38.28	73.96		38.28	37.21		38.28	86.49		38.28	51.84		38.28	94.09		38.28	38.44		38.28	79.21		38.28	36		38.28	104.04
38.3	46.24		38.3	169		38.3	46.24		38.3	65.61		38.3	38.44		38.3	82.81		38.3	39.69		38.3	92.16		38.3	34.81		38.3	72.25		38.3	34.81		38.3	94.09
38.32	38.44		38.32	166.41		38.32	36		38.32	75.69		38.32	49		38.32	108.16		38.32	54.76		38.32	86.49		38.32	34.81		38.32	88.36		38.32	39.69		38.32	82.81
38.34	29.16		38.34	153.76		38.34	39.69		38.34	59.29		38.34	38.44		38.34	82.81		38.34	49		38.34	98.01		38.34	43.56		38.34	70.56		38.34	32.49		38.34	84.64
38.36	31.36		38.36	139.24		38.36	43.56		38.36	68.89		38.36	53.29		38.36	81		38.36	59.29		38.36	77.44		38.36	40.96		38.36	92.16		38.36	46.24		38.36	77.44
38.38	43.56		38.38	153.76		38.38	37.21		38.38	82.81		38.38	39.69		38.38	77.44		38.38	62.41		38.38	82.81		38.38	32.49		38.38	84.64		38.38	33.64		38.38	106.09
38.4	40.96		38.4	151.29		38.4	53.29		38.4	77.44		38.4	44.89		38.4	82.81		38.4	59.29		38.4	82.81		38.4	43.56		38.4	75.69		38.4	53.29		38.4	81
38.42	38.44		38.42	144		38.42	57.76		38.42	73.96		38.42	37.21		38.42	82.81		38.42	47.61		38.42	92.16		38.42	50.41		38.42	79.21		38.42	53.29		38.42	77.44
38.44	33.64		38.44	148.84		38.44	38.44		38.44	70.56		38.44	50.41		38.44	75.69		38.44	56.25		38.44	94.09		38.44	37.21		38.44	77.44		38.44	51.84		38.44	108.16
38.46	46.24		38.46	148.84		38.46	43.56		38.46	75.69		38.46	43.56		38.46	77.44		38.46	65.61		38.46	84.64		38.46	50.41		38.46	77.44		38.46	47.61		38.46	100
38.48	40.96		38.48	129.96		38.48	32.49		38.48	72.25		38.48	34.81		38.48	82.81		38.48	60.84		38.48	88.36		38.48	47.61		38.48	84.64		38.48	65.61		38.48	108.16
38.5	42.25		38.5	136.89		38.5	40.96		38.5	72.25		38.5	59.29		38.5	98.01		38.5	56.25		38.5	72.25		38.5	47.61		38.5	96.04		38.5	59.29		38.5	114.49
38.52	50.41		38.52	166.41		38.52	37.21		38.52	56.25		38.52	56.25		38.52	59.29		38.52	51.84		38.52	88.36		38.52	39.69		38.52	84.64		38.52	65.61		38.52	125.44
38.54	34.81		38.54	151.29		38.54	22.09		38.54	79.21		38.54	50.41		38.54	75.69		38.54	59.29		38.54	82.81		38.54	39.69		38.54	64		38.54	94.09		38.54	102.01
38.56	46.24		38.56	153.76		38.56	39.69		38.56	67.24		38.56	43.56		38.56	75.69		38.56	56.25		38.56	96.04		38.56	60.84		38.56	77.44		38.56	108.16		38.56	114.49
38.58	43.56		38.58	156.25		38.58	46.24		38.58	67.24		38.58	64		38.58	90.25		38.58	75.69		38.58	90.25		38.58	50.41		38.58	82.81		38.58	125.44		38.58	123.21
38.6	37.21		38.6	151.29		38.6	44.89		38.6	77.44		38.6	47.61		38.6	82.81		38.6	77.44		38.6	98.01		38.6	43.56		38.6	65.61		38.6	125.44		38.6	121
38.62	49		38.62	148.84		38.62	42.25		38.62	59.29		38.62	56.25		38.62	70.56		38.62	50.41		38.62	84.64		38.62	51.84		38.62	77.44		38.62	139.24		38.62	144
38.64	57.76		38.64	146.41		38.64	38.44		38.64	77.44		38.64	54.76		38.64	77.44		38.64	62.41		38.64	88.36		38.64	65.61		38.64	68.89		38.64	129.96		38.64	151.29
38.66	34.81		38.66	136.89		38.66	47.61		38.66	88.36		38.66	50.41		38.66	90.25		38.66	47.61		38.66	75.69		38.66	53.29		38.66	77.44		38.66	132.25		38.66	144
38.68	46.24		38.68	166.41		38.68	43.56		38.68	72.25		38.68	53.29		38.68	84.64		38.68	50.41		38.68	79.21		38.68	42.25		38.68	81		38.68	129.96		38.68	163.84
38.7	59.29		38.7	174.24		38.7	51.84		38.7	60.84		38.7	53.29		38.7	84.64		38.7	60.84		38.7	102.01		38.7	60.84		38.7	77.44		38.7	169		38.7	182.25
38.72	50.41		38.72	176.89		38.72	40.96		38.72	65.61		38.72	65.61		38.72	64		38.72	40.96		38.72	100		38.72	67.24		38.72	82.81		38.72	158.76		38.72	163.84
38.74	62.41		38.74	156.25		38.74	43.56		38.74	90.25		38.74	59.29		38.74	106.09		38.74	59.29		38.74	88.36		38.74	51.84		38.74	82.81		38.74	158.76		38.74	156.25
38.76	53.29		38.76	158.76		38.76	50.41		38.76	65.61		38.76	60.84		38.76	68.89		38.76	79.21		38.76	77.44		38.76	62.41		38.76	79.21		38.76	141.61		38.76	151.29
38.78	46.24		38.78	151.29		38.78	53.29		38.78	65.61		38.78	62.41		38.78	110.25		38.78	50.41		38.78	100		38.78	56.25		38.78	84.64		38.78	127.69		38.78	136.89
38.8	62.41		38.8	139.24		38.8	39.69		38.8	65.61		38.8	53.29		38.8	98.01		38.8	53.29		38.8	110.25		38.8	36		38.8	72.25		38.8	118.81		38.8	156.25
38.82	51.84		38.82	146.41		38.82	47.61		38.82	86.49		38.82	50.41		38.82	84.64		38.82	62.41		38.82	84.64		38.82	56.25		38.82	86.49		38.82	100		38.82	146.41
38.84	59.29		38.84	171.61		38.84	43.56		38.84	67.24		38.84	62.41		38.84	96.04		38.84	59.29		38.84	79.21		38.84	43.56		38.84	73.96		38.84	88.36		38.84	123.21
38.86	51.84		38.86	141.61		38.86	56.25		38.86	65.61		38.86	65.61		38.86	94.09		38.86	49		38.86	110.25		38.86	50.41		38.86	75.69		38.86	102.01		38.86	129.96
38.88	47.61		38.88	153.76		38.88	50.41		38.88	84.64		38.88	70.56		38.88	84.64		38.88	68.89		38.88	92.16		38.88	47.61		38.88	96.04		38.88	67.24		38.88	96.04
38.9	62.41		38.9	176.89		38.9	37.21		38.9	64		38.9	75.69		38.9	96.04		38.9	60.84		38.9	88.36		38.9	44.89		38.9	81		38.9	57.76		38.9	134.56
38.92	56.25		38.92	151.29		38.92	60.84		38.92	77.44		38.92	56.25		38.92	112.36		38.92	49		38.92	75.69		38.92	39.69		38.92	100		38.92	59.29		38.92	94.09
38.94	68.89		38.94	156.25		38.94	47.61		38.94	90.25		38.94	56.25		38.94	112.36		38.94	70.56		38.94	82.81		38.94	72.25		38.94	94.09		38.94	67.24		38.94	110.25
38.96	43.56		38.96	161.29		38.96	49		38.96	82.81		38.96	72.25		38.96	82.81		38.96	70.56		38.96	84.64		38.96	39.69		38.96	82.81		38.96	57.76		38.96	106.09
38.98	67.24		38.98	182.25		38.98	60.84		38.98	90.25		38.98	73.96		38.98	98.01		38.98	67.24		38.98	98.01		38.98	51.84		38.98	82.81		38.98	53.29		38.98	100
39	65.61		39	163.84		39	44.89		39	82.81		39	72.25		39	94.09		39	56.25		39	86.49		39	67.24		39	98.01		39	77.44		39	98.01
39.02	56.25		39.02	163.84		39.02	53.29		39.02	100		39.02	73.96		39.02	108.16		39.02	51.84		39.02	110.25		39.02	72.25		39.02	96.04		39.02	60.84		39.02	114.49
39.04	59.29		39.04	156.25		39.04	62.41		39.04	72.25		39.04	72.25		39.04	108.16		39.04	62.41		39.04	108.16		39.04	57.76		39.04	98.01		39.04	49		39.04	121
39.06	70.56		39.06	163.84		39.06	72.25		39.06	90.25		39.06	84.64		39.06	106.09		39.06	59.29		39.06	98.01		39.06	60.84		39.06	104.04		39.06	67.24		39.06	104.04
39.08	90.25		39.08	148.84		39.08	68.89		39.08	88.36		39.08	65.61		39.08	110.25		39.08	62.41		39.08	98.01		39.08	64		39.08	84.64		39.08	56.25		39.08	67.24
39.1	96.04		39.1	158.76		39.1	70.56		39.1	94.09		39.1	72.25		39.1	106.09		39.1	75.69		39.1	112.36		39.1	84.64		39.1	112.36		39.1	53.29		39.1	112.36
39.12	86.49		39.12	144		39.12	75.69		39.12	114.49		39.12	75.69		39.12	132.25		39.12	68.89		39.12	77.44		39.12	94.09		39.12	112.36		39.12	53.29		39.12	98.01
39.14	112.36		39.14	182.25		39.14	88.36		39.14	102.01		39.14	88.36		39.14	110.25		39.14	96.04		39.14	96.04		39.14	86.49		39.14	132.25		39.14	60.84		39.14	121
39.16	121		39.16	174.24		39.16	98.01		39.16	114.49		39.16	92.16		39.16	136.89		39.16	102.01		39.16	94.09		39.16	70.56		39.16	129.96		39.16	67.24		39.16	123.21
39.18	102.01		39.18	166.41		39.18	110.25		39.18	114.49		39.18	88.36		39.18	125.44		39.18	86.49		39.18	125.44		39.18	100		39.18	151.29		39.18	50.41		39.18	110.25
39.2	141.61		39.2	207.36		39.2	106.09		39.2	110.25		39.2	92.16		39.2	108.16		39.2	112.36		39.2	104.04		39.2	98.01		39.2	144		39.2	56.25		39.2	110.25
39.22	141.61		39.22	198.81		39.22	102.01		39.22	144		39.22	72.25		39.22	132.25		39.22	114.49		39.22	106.09		39.22	112.36		39.22	163.84		39.22	59.29		39.22	104.04
39.24	161.29		39.24	190.44		39.24	132.25		39.24	156.25		39.24	96.04		39.24	148.84		39.24	125.44		39.24	127.69		39.24	116.64		39.24	156.25		39.24	62.41		39.24	77.44
39.26	125.44		39.26	201.64		39.26	153.76		39.26	132.25		39.26	92.16		39.26	146.41		39.26	132.25		39.26	158.76		39.26	148.84		39.26	198.81		39.26	70.56		39.26	114.49
39.28	132.25		39.28	210.25		39.28	136.89		39.28	158.76		39.28	96.04		39.28	153.76		39.28	163.84		39.28	148.84		39.28	129.96		39.28	213.16		39.28	82.81		39.28	127.69
39.3	123.21		39.3	240.25		39.3	166.41		39.3	179.56		39.3	94.09		39.3	169		39.3	182.25		39.3	146.41		39.3	169		39.3	256		39.3	88.36		39.3	132.25
39.32	118.81		39.32	246.49		39.32	166.41		39.32	204.49		39.32	114.49		39.32	141.61		39.32	184.96		39.32	158.76		39.32	176.89		39.32	222.01		39.32	84.64		39.32	116.64
39.34	94.09		39.34	198.81		39.34	174.24		39.34	198.81		39.34	114.49		39.34	136.89		39.34	198.81		39.34	156.25		39.34	174.24		39.34	259.21		39.34	84.64		39.34	144
39.36	106.09		39.36	213.16		39.36	176.89		39.36	198.81		39.36	118.81		39.36	148.84		39.36	179.56		39.36	139.24		39.36	169		39.36	216.09		39.36	104.04		39.36	139.24
39.38	94.09		39.38	210.25		39.38	182.25		39.38	237.16		39.38	114.49		39.38	129.96		39.38	190.44		39.38	153.76		39.38	196		39.38	225		39.38	84.64		39.38	148.84
39.4	108.16		39.4	198.81		39.4	176.89		39.4	237.16		39.4	110.25		39.4	110.25		39.4	207.36		39.4	134.56		39.4	184.96		39.4	259.21		39.4	106.09		39.4	127.69
39.42	70.56		39.42	204.49		39.42	151.29		39.42	210.25		39.42	102.01		39.42	121		39.42	231.04		39.42	139.24		39.42	193.21		39.42	234.09		39.42	100		39.42	125.44
39.44	86.49		39.44	213.16		39.44	153.76		39.44	198.81		39.44	104.04		39.44	158.76		39.44	216.09		39.44	132.25		39.44	174.24		39.44	198.81		39.44	75.69		39.44	136.89
39.46	77.44		39.46	187.69		39.46	151.29		39.46	174.24		39.46	108.16		39.46	106.09		39.46	169		39.46	123.21		39.46	153.76		39.46	196		39.46	86.49		39.46	118.81
39.48	64		39.48	201.64		39.48	110.25		39.48	187.69		39.48	81		39.48	118.81		39.48	129.96		39.48	118.81		39.48	123.21		39.48	163.84		39.48	77.44		39.48	118.81
39.5	72.25		39.5	174.24		39.5	127.69		39.5	148.84		39.5	96.04		39.5	84.64		39.5	125.44		39.5	106.09		39.5	121		39.5	148.84		39.5	90.25		39.5	110.25
39.52	70.56		39.52	190.44		39.52	102.01		39.52	144		39.52	92.16		39.52	88.36		39.52	123.21		39.52	98.01		39.52	132.25		39.52	134.56		39.52	79.21		39.52	100
39.54	50.41		39.54	166.41		39.54	108.16		39.54	123.21		39.54	70.56		39.54	96.04		39.54	96.04		39.54	104.04		39.54	121		39.54	116.64		39.54	72.25		39.54	98.01
39.56	56.25		39.56	174.24		39.56	70.56		39.56	116.64		39.56	75.69		39.56	86.49		39.56	100		39.56	82.81		39.56	86.49		39.56	114.49		39.56	49		39.56	112.36
39.58	53.29		39.58	151.29		39.58	79.21		39.58	110.25		39.58	59.29		39.58	79.21		39.58	67.24		39.58	72.25		39.58	79.21		39.58	104.04		39.58	72.25		39.58	116.64
39.6	57.76		39.6	171.61		39.6	82.81		39.6	110.25		39.6	51.84		39.6	102.01		39.6	79.21		39.6	96.04		39.6	96.04		39.6	121		39.6	53.29		39.6	110.25
39.62	59.29		39.62	184.96		39.62	73.96		39.62	84.64		39.62	72.25		39.62	88.36		39.62	75.69		39.62	96.04		39.62	67.24		39.62	102.01		39.62	56.25		39.62	118.81
39.64	59.29		39.64	153.76		39.64	67.24		39.64	96.04		39.64	47.61		39.64	94.09		39.64	60.84		39.64	82.81		39.64	73.96		39.64	102.01		39.64	39.69		39.64	127.69
39.66	62.41		39.66	176.89		39.66	60.84		39.66	102.01		39.66	70.56		39.66	81		39.66	53.29		39.66	79.21		39.66	88.36		39.66	104.04		39.66	49		39.66	100
39.68	50.41		39.68	146.41		39.68	59.29		39.68	88.36		39.68	68.89		39.68	90.25		39.68	62.41		39.68	92.16		39.68	64		39.68	82.81		39.68	43.56		39.68	116.64
39.7	56.25		39.7	174.24		39.7	60.84		39.7	82.81		39.7	64		39.7	90.25		39.7	67.24		39.7	65.61		39.7	75.69		39.7	98.01		39.7	56.25		39.7	112.36
39.72	59.29		39.72	141.61		39.72	57.76		39.72	70.56		39.72	64		39.72	88.36		39.72	65.61		39.72	96.04		39.72	65.61		39.72	79.21		39.72	43.56		39.72	98.01
39.74	54.76		39.74	144		39.74	47.61		39.74	82.81		39.74	62.41		39.74	79.21		39.74	72.25		39.74	90.25		39.74	65.61		39.74	81		39.74	28.09		39.74	84.64
39.76	56.25		39.76	161.29		39.76	53.29		39.76	92.16		39.76	53.29		39.76	90.25		39.76	62.41		39.76	104.04		39.76	50.41		39.76	82.81		39.76	57.76		39.76	98.01
39.78	43.56		39.78	134.56		39.78	43.56		39.78	79.21		39.78	57.76		39.78	90.25		39.78	64		39.78	94.09		39.78	73.96		39.78	94.09		39.78	32.49		39.78	92.16
39.8	50.41		39.8	179.56		39.8	50.41		39.8	73.96		39.8	67.24		39.8	77.44		39.8	62.41		39.8	96.04		39.8	54.76		39.8	102.01		39.8	29.16		39.8	86.49
39.82	39.69		39.82	148.84		39.82	50.41		39.82	82.81		39.82	59.29		39.82	90.25		39.82	56.25		39.82	104.04		39.82	75.69		39.82	100		39.82	43.56		39.82	90.25
39.84	44.89		39.84	156.25		39.84	49		39.84	84.64		39.84	50.41		39.84	86.49		39.84	70.56		39.84	94.09		39.84	65.61		39.84	106.09		39.84	32.49		39.84	88.36
39.86	42.25		39.86	153.76		39.86	50.41		39.86	79.21		39.86	47.61		39.86	81		39.86	62.41		39.86	88.36		39.86	47.61		39.86	96.04		39.86	37.21		39.86	98.01
39.88	44.89		39.88	161.29		39.88	50.41		39.88	62.41		39.88	39.69		39.88	88.36		39.88	67.24		39.88	88.36		39.88	54.76		39.88	100		39.88	47.61		39.88	82.81
39.9	46.24		39.9	144		39.9	47.61		39.9	75.69		39.9	46.24		39.9	86.49		39.9	49		39.9	86.49		39.9	56.25		39.9	94.09		39.9	30.25		39.9	86.49
39.92	42.25		39.92	151.29		39.92	47.61		39.92	79.21		39.92	46.24		39.92	86.49		39.92	65.61		39.92	84.64		39.92	70.56		39.92	72.25		39.92	38.44		39.92	84.64
39.94	56.25		39.94	151.29		39.94	43.56		39.94	82.81		39.94	46.24		39.94	79.21		39.94	56.25		39.94	104.04		39.94	50.41		39.94	96.04		39.94	31.36		39.94	90.25
39.96	53.29		39.96	151.29		39.96	39.69		39.96	72.25		39.96	33.64		39.96	90.25		39.96	82.81		39.96	88.36		39.96	54.76		39.96	98.01		39.96	29.16		39.96	92.16
39.98	57.76		39.98	156.25		39.98	44.89		39.98	62.41		39.98	47.61		39.98	90.25		39.98	60.84		39.98	106.09		39.98	47.61		39.98	112.36		39.98	38.44		39.98	82.81
40	59.29		40	156.25		40	39.69		40	72.25		40	59.29		40	92.16		40	54.76		40	98.01		40	56.25		40	94.09		40	40.96		40	92.16
40.02	56.25		40.02	174.24		40.02	39.69		40.02	67.24		40.02	56.25		40.02	82.81		40.02	54.76		40.02	90.25		40.02	59.29		40.02	84.64		40.02	40.96		40.02	90.25
40.04	62.41		40.04	139.24		40.04	47.61		40.04	75.69		40.04	56.25		40.04	82.81		40.04	77.44		40.04	100		40.04	59.29		40.04	59.29		40.04	34.81		40.04	73.96
40.06	59.29		40.06	196		40.06	59.29		40.06	82.81		40.06	38.44		40.06	90.25		40.06	72.25		40.06	114.49		40.06	57.76		40.06	96.04		40.06	34.81		40.06	86.49
40.08	67.24		40.08	148.84		40.08	57.76		40.08	82.81		40.08	50.41		40.08	81		40.08	75.69		40.08	151.29		40.08	65.61		40.08	84.64		40.08	32.49		40.08	84.64
40.1	62.41		40.1	166.41		40.1	44.89		40.1	82.81		40.1	54.76		40.1	104.04		40.1	90.25		40.1	158.76		40.1	46.24		40.1	84.64		40.1	38.44		40.1	79.21
40.12	53.29		40.12	156.25		40.12	59.29		40.12	75.69		40.12	62.41		40.12	86.49		40.12	77.44		40.12	144		40.12	51.84		40.12	68.89		40.12	38.44		40.12	84.64
40.14	70.56		40.14	176.89		40.14	54.76		40.14	86.49		40.14	56.25		40.14	86.49		40.14	96.04		40.14	174.24		40.14	65.61		40.14	84.64		40.14	32.49		40.14	84.64
40.16	79.21		40.16	141.61		40.16	56.25		40.16	82.81		40.16	59.29		40.16	84.64		40.16	100		40.16	148.84		40.16	65.61		40.16	86.49		40.16	34.81		40.16	65.61
40.18	79.21		40.18	169		40.18	53.29		40.18	81		40.18	62.41		40.18	90.25		40.18	88.36		40.18	161.29		40.18	60.84		40.18	84.64		40.18	31.36		40.18	90.25
40.2	51.84		40.2	179.56		40.2	53.29		40.2	84.64		40.2	59.29		40.2	94.09		40.2	94.09		40.2	163.84		40.2	49		40.2	82.81		40.2	29.16		40.2	82.81
40.22	67.24		40.22	166.41		40.22	59.29		40.22	86.49		40.22	65.61		40.22	104.04		40.22	75.69		40.22	148.84		40.22	53.29		40.22	88.36		40.22	38.44		40.22	79.21
40.24	65.61		40.24	176.89		40.24	60.84		40.24	84.64		40.24	67.24		40.24	100		40.24	77.44		40.24	139.24		40.24	57.76		40.24	60.84		40.24	37.21		40.24	100
40.26	62.41		40.26	161.29		40.26	62.41		40.26	81		40.26	72.25		40.26	96.04		40.26	64		40.26	114.49		40.26	86.49		40.26	67.24		40.26	31.36		40.26	82.81
40.28	62.41		40.28	184.96		40.28	59.29		40.28	94.09		40.28	67.24		40.28	88.36		40.28	75.69		40.28	123.21		40.28	57.76		40.28	82.81		40.28	38.44		40.28	75.69
40.3	77.44		40.3	171.61		40.3	68.89		40.3	96.04		40.3	57.76		40.3	82.81		40.3	68.89		40.3	123.21		40.3	59.29		40.3	88.36		40.3	30.25		40.3	98.01
40.32	67.24		40.32	207.36		40.32	70.56		40.32	96.04		40.32	72.25		40.32	94.09		40.32	59.29		40.32	96.04		40.32	67.24		40.32	88.36		40.32	30.25		40.32	84.64
40.34	56.25		40.34	161.29		40.34	70.56		40.34	96.04		40.34	59.29		40.34	90.25		40.34	72.25		40.34	110.25		40.34	68.89		40.34	86.49		40.34	42.25		40.34	84.64
40.36	77.44		40.36	179.56		40.36	73.96		40.36	88.36		40.36	59.29		40.36	72.25		40.36	54.76		40.36	90.25		40.36	59.29		40.36	90.25		40.36	33.64		40.36	98.01
40.38	49		40.38	179.56		40.38	56.25		40.38	96.04		40.38	81		40.38	84.64		40.38	65.61		40.38	104.04		40.38	70.56		40.38	104.04		40.38	37.21		40.38	90.25
40.4	62.41		40.4	163.84		40.4	50.41		40.4	94.09		40.4	82.81		40.4	79.21		40.4	49		40.4	92.16		40.4	75.69		40.4	100		40.4	38.44		40.4	92.16
40.42	62.41		40.42	176.89		40.42	60.84		40.42	100		40.42	59.29		40.42	92.16		40.42	70.56		40.42	86.49		40.42	57.76		40.42	86.49		40.42	37.21		40.42	104.04
40.44	47.61		40.44	187.69		40.44	62.41		40.44	100		40.44	75.69		40.44	86.49		40.44	60.84		40.44	94.09		40.44	53.29		40.44	73.96		40.44	33.64		40.44	82.81
40.46	67.24		40.46	156.25		40.46	70.56		40.46	100		40.46	51.84		40.46	104.04		40.46	65.61		40.46	84.64		40.46	53.29		40.46	96.04		40.46	36		40.46	84.64
40.48	60.84		40.48	163.84		40.48	60.84		40.48	94.09		40.48	79.21		40.48	88.36		40.48	75.69		40.48	112.36		40.48	64		40.48	70.56		40.48	27.04		40.48	96.04
40.5	46.24		40.5	187.69		40.5	62.41		40.5	86.49		40.5	65.61		40.5	94.09		40.5	70.56		40.5	77.44		40.5	67.24		40.5	82.81		40.5	24.01		40.5	94.09
40.52	44.89		40.52	182.25		40.52	53.29		40.52	86.49		40.52	59.29		40.52	81		40.52	50.41		40.52	75.69		40.52	59.29		40.52	96.04		40.52	43.56		40.52	106.09
40.54	62.41		40.54	156.25		40.54	53.29		40.54	94.09		40.54	72.25		40.54	84.64		40.54	90.25		40.54	70.56		40.54	56.25		40.54	92.16		40.54	30.25		40.54	84.64
40.56	50.41		40.56	174.24		40.56	67.24		40.56	90.25		40.56	72.25		40.56	98.01		40.56	65.61		40.56	77.44		40.56	43.56		40.56	79.21		40.56	39.69		40.56	94.09
40.58	47.61		40.58	169		40.58	65.61		40.58	79.21		40.58	65.61		40.58	96.04		40.58	79.21		40.58	79.21		40.58	72.25		40.58	72.25		40.58	33.64		40.58	88.36
40.6	64		40.6	187.69		40.6	47.61		40.6	82.81		40.6	56.25		40.6	84.64		40.6	62.41		40.6	98.01		40.6	59.29		40.6	75.69		40.6	46.24		40.6	84.64
40.62	36		40.62	182.25		40.62	67.24		40.62	84.64		40.62	67.24		40.62	86.49		40.62	51.84		40.62	98.01		40.62	47.61		40.62	82.81		40.62	39.69		40.62	86.49
40.64	47.61		40.64	174.24		40.64	40.96		40.64	94.09		40.64	81		40.64	90.25		40.64	62.41		40.64	92.16		40.64	56.25		40.64	88.36		40.64	44.89		40.64	82.81
40.66	49		40.66	163.84		40.66	50.41		40.66	90.25		40.66	75.69		40.66	90.25		40.66	79.21		40.66	84.64		40.66	56.25		40.66	79.21		40.66	42.25		40.66	98.01
40.68	49		40.68	184.96		40.68	53.29		40.68	79.21		40.68	65.61		40.68	108.16		40.68	68.89		40.68	77.44		40.68	62.41		40.68	82.81		40.68	40.96		40.68	116.64
40.7	59.29		40.7	176.89		40.7	47.61		40.7	75.69		40.7	54.76		40.7	67.24		40.7	53.29		40.7	90.25		40.7	43.56		40.7	108.16		40.7	47.61		40.7	92.16
40.72	53.29		40.72	151.29		40.72	46.24		40.72	110.25		40.72	64		40.72	88.36		40.72	57.76		40.72	79.21		40.72	50.41		40.72	92.16		40.72	64		40.72	94.09
40.74	50.41		40.74	156.25		40.74	44.89		40.74	70.56		40.74	67.24		40.74	90.25		40.74	67.24		40.74	77.44		40.74	46.24		40.74	81		40.74	40.96		40.74	100
40.76	57.76		40.76	182.25		40.76	47.61		40.76	94.09		40.76	56.25		40.76	112.36		40.76	72.25		40.76	90.25		40.76	56.25		40.76	82.81		40.76	64		40.76	102.01
40.78	47.61		40.78	182.25		40.78	56.25		40.78	70.56		40.78	68.89		40.78	84.64		40.78	62.41		40.78	90.25		40.78	44.89		40.78	82.81		40.78	53.29		40.78	88.36
40.8	54.76		40.8	201.64		40.8	42.25		40.8	86.49		40.8	65.61		40.8	98.01		40.8	62.41		40.8	90.25		40.8	59.29		40.8	75.69		40.8	72.25		40.8	92.16
40.82	49		40.82	169		40.82	53.29		40.82	94.09		40.82	62.41		40.82	108.16		40.82	73.96		40.82	81		40.82	47.61		40.82	88.36		40.82	67.24		40.82	106.09
40.84	51.84		40.84	174.24		40.84	56.25		40.84	79.21		40.84	72.25		40.84	100		40.84	50.41		40.84	79.21		40.84	53.29		40.84	68.89		40.84	67.24		40.84	92.16
40.86	51.84		40.86	163.84		40.86	56.25		40.86	81		40.86	53.29		40.86	90.25		40.86	53.29		40.86	86.49		40.86	53.29		40.86	92.16		40.86	65.61		40.86	106.09
40.88	54.76		40.88	179.56		40.88	56.25		40.88	98.01		40.88	75.69		40.88	92.16		40.88	67.24		40.88	82.81		40.88	53.29		40.88	84.64		40.88	68.89		40.88	114.49
40.9	40.96		40.9	156.25		40.9	51.84		40.9	77.44		40.9	75.69		40.9	86.49		40.9	56.25		40.9	88.36		40.9	59.29		40.9	90.25		40.9	73.96		40.9	102.01
40.92	57.76		40.92	169		40.92	51.84		40.92	84.64		40.92	51.84		40.92	106.09		40.92	47.61		40.92	92.16		40.92	59.29		40.92	84.64		40.92	86.49		40.92	112.36
40.94	46.24		40.94	158.76		40.94	62.41		40.94	88.36		40.94	59.29		40.94	82.81		40.94	56.25		40.94	77.44		40.94	53.29		40.94	82.81		40.94	82.81		40.94	112.36
40.96	57.76		40.96	158.76		40.96	65.61		40.96	102.01		40.96	44.89		40.96	88.36		40.96	67.24		40.96	90.25		40.96	53.29		40.96	81		40.96	72.25		40.96	112.36
40.98	56.25		40.98	166.41		40.98	72.25		40.98	88.36		40.98	59.29		40.98	92.16		40.98	49		40.98	79.21		40.98	39.69		40.98	82.81		40.98	102.01		40.98	118.81
41	50.41		41	158.76		41	56.25		41	96.04		41	53.29		41	96.04		41	67.24		41	88.36		41	49		41	68.89		41	100		41	110.25
41.02	62.41		41.02	161.29		41.02	62.41		41.02	86.49		41.02	62.41		41.02	94.09		41.02	65.61		41.02	84.64		41.02	38.44		41.02	84.64		41.02	127.69		41.02	132.25
41.04	42.25		41.04	153.76		41.04	47.61		41.04	79.21		41.04	67.24		41.04	94.09		41.04	59.29		41.04	90.25		41.04	49		41.04	73.96		41.04	141.61		41.04	134.56
41.06	47.61		41.06	153.76		41.06	51.84		41.06	88.36		41.06	62.41		41.06	92.16		41.06	67.24		41.06	92.16		41.06	43.56		41.06	90.25		41.06	144		41.06	151.29
41.08	47.61		41.08	153.76		41.08	40.96		41.08	92.16		41.08	62.41		41.08	100		41.08	47.61		41.08	92.16		41.08	67.24		41.08	82.81		41.08	151.29		41.08	125.44
41.1	57.76		41.1	166.41		41.1	70.56		41.1	88.36		41.1	56.25		41.1	72.25		41.1	49		41.1	90.25		41.1	47.61		41.1	106.09		41.1	184.96		41.1	129.96
41.12	59.29		41.12	163.84		41.12	49		41.12	88.36		41.12	65.61		41.12	88.36		41.12	59.29		41.12	98.01		41.12	49		41.12	86.49		41.12	210.25		41.12	193.21
41.14	47.61		41.14	176.89		41.14	47.61		41.14	72.25		41.14	56.25		41.14	86.49		41.14	54.76		41.14	86.49		41.14	47.61		41.14	82.81		41.14	285.61		41.14	174.24
41.16	54.76		41.16	139.24		41.16	59.29		41.16	77.44		41.16	50.41		41.16	94.09		41.16	62.41		41.16	108.16		41.16	49		41.16	81		41.16	345.96		41.16	231.04
41.18	53.29		41.18	161.29		41.18	47.61		41.18	75.69		41.18	62.41		41.18	88.36		41.18	65.61		41.18	98.01		41.18	47.61		41.18	81		41.18	412.09		41.18	231.04
41.2	44.89		41.2	161.29		41.2	47.61		41.2	70.56		41.2	59.29		41.2	98.01		41.2	62.41		41.2	82.81		41.2	57.76		41.2	57.76		41.2	420.25		41.2	262.44
41.22	38.44		41.22	148.84		41.22	38.44		41.22	75.69		41.22	72.25		41.22	86.49		41.22	68.89		41.22	110.25		41.22	29.16		41.22	79.21		41.22	400		41.22	268.96
41.24	43.56		41.24	151.29		41.24	57.76		41.24	92.16		41.24	72.25		41.24	86.49		41.24	51.84		41.24	98.01		41.24	53.29		41.24	77.44		41.24	324		41.24	275.56
41.26	28.09		41.26	174.24		41.26	43.56		41.26	72.25		41.26	56.25		41.26	73.96		41.26	47.61		41.26	98.01		41.26	37.21		41.26	84.64		41.26	345.96		41.26	285.61
41.28	47.61		41.28	166.41		41.28	64		41.28	72.25		41.28	60.84		41.28	88.36		41.28	64		41.28	81		41.28	32.49		41.28	82.81		41.28	289		41.28	268.96
41.3	47.61		41.3	174.24		41.3	62.41		41.3	70.56		41.3	59.29		41.3	81		41.3	64		41.3	75.69		41.3	53.29		41.3	81		41.3	295.84		41.3	246.49
41.32	40.96		41.32	169		41.32	47.61		41.32	84.64		41.32	47.61		41.32	92.16		41.32	53.29		41.32	92.16		41.32	34.81		41.32	77.44		41.32	228.01		41.32	207.36
41.34	33.64		41.34	136.89		41.34	43.56		41.34	62.41		41.34	43.56		41.34	94.09		41.34	62.41		41.34	88.36		41.34	43.56		41.34	79.21		41.34	201.64		41.34	187.69
41.36	37.21		41.36	161.29		41.36	50.41		41.36	59.29		41.36	46.24		41.36	96.04		41.36	53.29		41.36	75.69		41.36	57.76		41.36	75.69		41.36	141.61		41.36	187.69
41.38	43.56		41.38	144		41.38	47.61		41.38	75.69		41.38	47.61		41.38	90.25		41.38	47.61		41.38	94.09		41.38	50.41		41.38	81		41.38	136.89		41.38	158.76
41.4	43.56		41.4	151.29		41.4	50.41		41.4	79.21		41.4	47.61		41.4	84.64		41.4	47.61		41.4	94.09		41.4	39.69		41.4	94.09		41.4	106.09		41.4	158.76
41.42	25		41.42	132.25		41.42	43.56		41.42	75.69		41.42	47.61		41.42	84.64		41.42	53.29		41.42	81		41.42	36		41.42	72.25		41.42	88.36		41.42	123.21
41.44	40.96		41.44	136.89		41.44	39.69		41.44	67.24		41.44	56.25		41.44	84.64		41.44	57.76		41.44	75.69		41.44	32.49		41.44	82.81		41.44	110.25		41.44	129.96
41.46	36		41.46	156.25		41.46	47.61		41.46	72.25		41.46	43.56		41.46	92.16		41.46	46.24		41.46	84.64		41.46	34.81		41.46	70.56		41.46	106.09		41.46	121
41.48	38.44		41.48	166.41		41.48	43.56		41.48	79.21		41.48	54.76		41.48	88.36		41.48	53.29		41.48	94.09		41.48	40.96		41.48	96.04		41.48	106.09		41.48	118.81
41.5	47.61		41.5	153.76		41.5	36		41.5	59.29		41.5	51.84		41.5	88.36		41.5	62.41		41.5	86.49		41.5	47.61		41.5	77.44		41.5	116.64		41.5	127.69
41.52	44.89		41.52	144		41.52	36		41.52	70.56		41.52	51.84		41.52	88.36		41.52	62.41		41.52	94.09		41.52	53.29		41.52	67.24		41.52	141.61		41.52	146.41
41.54	40.96		41.54	158.76		41.54	38.44		41.54	62.41		41.54	49		41.54	75.69		41.54	53.29		41.54	75.69		41.54	44.89		41.54	77.44		41.54	94.09		41.54	156.25
41.56	47.61		41.56	163.84		41.56	32.49		41.56	73.96		41.56	62.41		41.56	77.44		41.56	50.41		41.56	79.21		41.56	31.36		41.56	60.84		41.56	92.16		41.56	141.61
41.58	37.21		41.58	153.76		41.58	53.29		41.58	49		41.58	53.29		41.58	90.25		41.58	67.24		41.58	86.49		41.58	43.56		41.58	75.69		41.58	116.64		41.58	141.61
41.6	54.76		41.6	151.29		41.6	50.41		41.6	77.44		41.6	62.41		41.6	75.69		41.6	54.76		41.6	90.25		41.6	47.61		41.6	79.21		41.6	104.04		41.6	174.24
41.62	43.56		41.62	144		41.62	51.84		41.62	62.41		41.62	59.29		41.62	79.21		41.62	50.41		41.62	70.56		41.62	47.61		41.62	64		41.62	98.01		41.62	136.89
41.64	49		41.64	156.25		41.64	38.44		41.64	64		41.64	59.29		41.64	88.36		41.64	72.25		41.64	75.69		41.64	42.25		41.64	82.81		41.64	96.04		41.64	146.41
41.66	59.29		41.66	148.84		41.66	43.56		41.66	62.41		41.66	68.89		41.66	90.25		41.66	88.36		41.66	98.01		41.66	36		41.66	65.61		41.66	84.64		41.66	136.89
41.68	54.76		41.68	141.61		41.68	43.56		41.68	75.69		41.68	50.41		41.68	64		41.68	81		41.68	77.44		41.68	42.25		41.68	88.36		41.68	57.76		41.68	114.49
41.7	44.89		41.7	153.76		41.7	43.56		41.7	77.44		41.7	65.61		41.7	86.49		41.7	65.61		41.7	72.25		41.7	38.44		41.7	62.41		41.7	62.41		41.7	116.64
41.72	43.56		41.72	146.41		41.72	37.21		41.72	75.69		41.72	64		41.72	73.96		41.72	60.84		41.72	92.16		41.72	43.56		41.72	70.56		41.72	53.29		41.72	127.69
41.74	37.21		41.74	153.76		41.74	50.41		41.74	72.25		41.74	43.56		41.74	81		41.74	68.89		41.74	84.64		41.74	33.64		41.74	92.16		41.74	64		41.74	118.81
41.76	49		41.76	158.76		41.76	49		41.76	88.36		41.76	56.25		41.76	90.25		41.76	72.25		41.76	75.69		41.76	49		41.76	56.25		41.76	67.24		41.76	108.16
41.78	33.64		41.78	163.84		41.78	40.96		41.78	73.96		41.78	49		41.78	94.09		41.78	54.76		41.78	100		41.78	38.44		41.78	75.69		41.78	65.61		41.78	112.36
41.8	50.41		41.8	148.84		41.8	32.49		41.8	67.24		41.8	56.25		41.8	75.69		41.8	72.25		41.8	86.49		41.8	47.61		41.8	68.89		41.8	53.29		41.8	100
41.82	53.29		41.82	151.29		41.82	43.56		41.82	88.36		41.82	59.29		41.82	75.69		41.82	67.24		41.82	108.16		41.82	53.29		41.82	82.81		41.82	44.89		41.82	90.25
41.84	56.25		41.84	148.84		41.84	56.25		41.84	70.56		41.84	53.29		41.84	96.04		41.84	65.61		41.84	84.64		41.84	53.29		41.84	77.44		41.84	37.21		41.84	104.04
41.86	53.29		41.86	153.76		41.86	44.89		41.86	86.49		41.86	49		41.86	94.09		41.86	54.76		41.86	79.21		41.86	44.89		41.86	100		41.86	50.41		41.86	94.09
41.88	47.61		41.88	153.76		41.88	32.49		41.88	68.89		41.88	75.69		41.88	75.69		41.88	62.41		41.88	96.04		41.88	43.56		41.88	70.56		41.88	51.84		41.88	90.25
41.9	43.56		41.9	151.29		41.9	50.41		41.9	82.81		41.9	53.29		41.9	82.81		41.9	56.25		41.9	77.44		41.9	50.41		41.9	94.09		41.9	65.61		41.9	116.64
41.92	38.44		41.92	174.24		41.92	47.61		41.92	75.69		41.92	62.41		41.92	94.09		41.92	67.24		41.92	94.09		41.92	56.25		41.92	84.64		41.92	43.56		41.92	102.01
41.94	47.61		41.94	146.41		41.94	40.96		41.94	88.36		41.94	47.61		41.94	84.64		41.94	67.24		41.94	92.16		41.94	42.25		41.94	77.44		41.94	49		41.94	92.16
41.96	49		41.96	148.84		41.96	47.61		41.96	82.81		41.96	60.84		41.96	94.09		41.96	62.41		41.96	92.16		41.96	49		41.96	79.21		41.96	37.21		41.96	94.09
41.98	37.21		41.98	171.61		41.98	43.56		41.98	75.69		41.98	47.61		41.98	79.21		41.98	59.29		41.98	92.16		41.98	43.56		41.98	90.25		41.98	47.61		41.98	110.25
42	36		42	166.41		42	39.69		42	77.44		42	67.24		42	75.69		42	73.96		42	86.49		42	47.61		42	88.36		42	51.84		42	108.16
42.02	43.56		42.02	169		42.02	50.41		42.02	73.96		42.02	47.61		42.02	88.36		42.02	53.29		42.02	86.49		42.02	42.25		42.02	77.44		42.02	38.44		42.02	102.01
42.04	39.69		42.04	148.84		42.04	46.24		42.04	79.21		42.04	50.41		42.04	84.64		42.04	59.29		42.04	82.81		42.04	46.24		42.04	77.44		42.04	36		42.04	92.16
42.06	32.49		42.06	134.56		42.06	53.29		42.06	79.21		42.06	51.84		42.06	77.44		42.06	62.41		42.06	79.21		42.06	43.56		42.06	77.44		42.06	32.49		42.06	98.01
42.08	47.61		42.08	153.76		42.08	34.81		42.08	64		42.08	47.61		42.08	79.21		42.08	86.49		42.08	88.36		42.08	47.61		42.08	79.21		42.08	33.64		42.08	94.09
42.1	32.49		42.1	166.41		42.1	37.21		42.1	75.69		42.1	60.84		42.1	98.01		42.1	72.25		42.1	94.09		42.1	47.61		42.1	77.44		42.1	46.24		42.1	104.04
42.12	49		42.12	163.84		42.12	31.36		42.12	68.89		42.12	65.61		42.12	75.69		42.12	81		42.12	82.81		42.12	47.61		42.12	72.25		42.12	43.56		42.12	92.16
42.14	54.76		42.14	136.89		42.14	38.44		42.14	72.25		42.14	64		42.14	86.49		42.14	98.01		42.14	102.01		42.14	56.25		42.14	79.21		42.14	46.24		42.14	118.81
42.16	51.84		42.16	144		42.16	42.25		42.16	84.64		42.16	60.84		42.16	77.44		42.16	88.36		42.16	100		42.16	51.84		42.16	79.21		42.16	34.81		42.16	102.01
42.18	36		42.18	171.61		42.18	42.25		42.18	75.69		42.18	44.89		42.18	77.44		42.18	92.16		42.18	110.25		42.18	56.25		42.18	70.56		42.18	44.89		42.18	86.49
42.2	37.21		42.2	146.41		42.2	47.61		42.2	75.69		42.2	62.41		42.2	82.81		42.2	98.01		42.2	96.04		42.2	50.41		42.2	88.36		42.2	40.96		42.2	82.81
42.22	53.29		42.22	153.76		42.22	50.41		42.22	88.36		42.22	62.41		42.22	79.21		42.22	112.36		42.22	129.96		42.22	65.61		42.22	88.36		42.22	37.21		42.22	92.16
42.24	56.25		42.24	144		42.24	54.76		42.24	81		42.24	43.56		42.24	70.56		42.24	121		42.24	114.49		42.24	50.41		42.24	75.69		42.24	32.49		42.24	104.04
42.26	49		42.26	161.29		42.26	56.25		42.26	96.04		42.26	59.29		42.26	98.01		42.26	106.09		42.26	106.09		42.26	59.29		42.26	84.64		42.26	47.61		42.26	94.09
42.28	62.41		42.28	156.25		42.28	56.25		42.28	70.56		42.28	50.41		42.28	82.81		42.28	129.96		42.28	125.44		42.28	49		42.28	94.09		42.28	39.69		42.28	129.96
42.3	77.44		42.3	176.89		42.3	50.41		42.3	75.69		42.3	67.24		42.3	77.44		42.3	118.81		42.3	125.44		42.3	53.29		42.3	84.64		42.3	32.49		42.3	94.09
42.32	62.41		42.32	163.84		42.32	32.49		42.32	70.56		42.32	64		42.32	84.64		42.32	121		42.32	163.84		42.32	50.41		42.32	108.16		42.32	50.41		42.32	104.04
42.34	67.24		42.34	161.29		42.34	50.41		42.34	75.69		42.34	59.29		42.34	77.44		42.34	136.89		42.34	158.76		42.34	67.24		42.34	75.69		42.34	38.44		42.34	84.64
42.36	54.76		42.36	174.24		42.36	59.29		42.36	75.69		42.36	64		42.36	77.44		42.36	96.04		42.36	144		42.36	57.76		42.36	96.04		42.36	39.69		42.36	86.49
42.38	62.41		42.38	151.29		42.38	53.29		42.38	86.49		42.38	43.56		42.38	84.64		42.38	102.01		42.38	144		42.38	67.24		42.38	73.96		42.38	44.89		42.38	104.04
42.4	59.29		42.4	158.76		42.4	59.29		42.4	77.44		42.4	75.69		42.4	106.09		42.4	96.04		42.4	132.25		42.4	65.61		42.4	81		42.4	36		42.4	75.69
42.42	56.25		42.42	144		42.42	32.49		42.42	94.09		42.42	70.56		42.42	98.01		42.42	84.64		42.42	110.25		42.42	60.84		42.42	79.21		42.42	29.16		42.42	92.16
42.44	70.56		42.44	184.96		42.44	43.56		42.44	75.69		42.44	47.61		42.44	90.25		42.44	86.49		42.44	110.25		42.44	56.25		42.44	86.49		42.44	47.61		42.44	100
42.46	54.76		42.46	169		42.46	56.25		42.46	77.44		42.46	59.29		42.46	70.56		42.46	94.09		42.46	127.69		42.46	50.41		42.46	67.24		42.46	28.09		42.46	75.69
42.48	72.25		42.48	174.24		42.48	50.41		42.48	86.49		42.48	59.29		42.48	75.69		42.48	65.61		42.48	90.25		42.48	43.56		42.48	94.09		42.48	20.25		42.48	96.04
42.5	59.29		42.5	156.25		42.5	57.76		42.5	75.69		42.5	67.24		42.5	70.56		42.5	94.09		42.5	110.25		42.5	59.29		42.5	86.49		42.5	26.01		42.5	114.49
42.52	62.41		42.52	169		42.52	39.69		42.52	81		42.52	70.56		42.52	90.25		42.52	62.41		42.52	82.81		42.52	46.24		42.52	77.44		42.52	28.09		42.52	81
42.54	70.56		42.54	169		42.54	51.84		42.54	57.76		42.54	57.76		42.54	75.69		42.54	90.25		42.54	90.25		42.54	64		42.54	79.21		42.54	27.04		42.54	84.64
42.56	92.16		42.56	158.76		42.56	44.89		42.56	72.25		42.56	62.41		42.56	94.09		42.56	81		42.56	81		42.56	73.96		42.56	92.16		42.56	29.16		42.56	121
42.58	86.49		42.58	153.76		42.58	56.25		42.58	82.81		42.58	60.84		42.58	84.64		42.58	56.25		42.58	94.09		42.58	67.24		42.58	77.44		42.58	46.24		42.58	88.36
42.6	82.81		42.6	176.89		42.6	62.41		42.6	90.25		42.6	81		42.6	92.16		42.6	98.01		42.6	108.16		42.6	51.84		42.6	94.09		42.6	30.25		42.6	84.64
42.62	121		42.62	174.24		42.62	59.29		42.62	77.44		42.62	96.04		42.62	110.25		42.62	82.81		42.62	110.25		42.62	62.41		42.62	72.25		42.62	31.36		42.62	88.36
42.64	94.09		42.64	174.24		42.64	62.41		42.64	82.81		42.64	90.25		42.64	90.25		42.64	72.25		42.64	98.01		42.64	59.29		42.64	84.64		42.64	34.81		42.64	88.36
42.66	104.04		42.66	169		42.66	68.89		42.66	94.09		42.66	84.64		42.66	123.21		42.66	86.49		42.66	90.25		42.66	82.81		42.66	98.01		42.66	33.64		42.66	94.09
42.68	125.44		42.68	187.69		42.68	62.41		42.68	84.64		42.68	94.09		42.68	104.04		42.68	86.49		42.68	92.16		42.68	88.36		42.68	100		42.68	44.89		42.68	72.25
42.7	106.09		42.7	179.56		42.7	79.21		42.7	75.69		42.7	104.04		42.7	102.01		42.7	100		42.7	92.16		42.7	84.64		42.7	123.21		42.7	39.69		42.7	118.81
42.72	112.36		42.72	210.25		42.72	92.16		42.72	92.16		42.72	121		42.72	141.61		42.72	110.25		42.72	100		42.72	96.04		42.72	123.21		42.72	49		42.72	90.25
42.74	127.69		42.74	193.21		42.74	94.09		42.74	92.16		42.74	136.89		42.74	148.84		42.74	88.36		42.74	116.64		42.74	127.69		42.74	102.01		42.74	38.44		42.74	98.01
42.76	118.81		42.76	176.89		42.76	121		42.76	102.01		42.76	158.76		42.76	161.29		42.76	116.64		42.76	116.64		42.76	100		42.76	114.49		42.76	56.25		42.76	84.64
42.78	136.89		42.78	184.96		42.78	129.96		42.78	114.49		42.78	184.96		42.78	148.84		42.78	110.25		42.78	92.16		42.78	129.96		42.78	136.89		42.78	64		42.78	90.25
42.8	106.09		42.8	182.25		42.8	104.04		42.8	96.04		42.8	182.25		42.8	176.89		42.8	104.04		42.8	100		42.8	139.24		42.8	104.04		42.8	57.76		42.8	98.01
42.82	114.49		42.82	187.69		42.82	134.56		42.82	132.25		42.82	216.09		42.82	174.24		42.82	102.01		42.82	121		42.82	156.25		42.82	144		42.82	64		42.82	116.64
42.84	121		42.84	196		42.84	127.69		42.84	141.61		42.84	237.16		42.84	184.96		42.84	116.64		42.84	98.01		42.84	144		42.84	132.25		42.84	72.25		42.84	98.01
42.86	129.96		42.86	231.04		42.86	129.96		42.86	129.96		42.86	201.64		42.86	153.76		42.86	114.49		42.86	96.04		42.86	144		42.86	161.29		42.86	75.69		42.86	108.16
42.88	127.69		42.88	163.84		42.88	134.56		42.88	121		42.88	182.25		42.88	163.84		42.88	96.04		42.88	110.25		42.88	144		42.88	146.41		42.88	81		42.88	112.36
42.9	146.41		42.9	198.81		42.9	114.49		42.9	144		42.9	182.25		42.9	148.84		42.9	102.01		42.9	106.09		42.9	158.76		42.9	158.76		42.9	65.61		42.9	106.09
42.92	127.69		42.92	182.25		42.92	141.61		42.92	127.69		42.92	207.36		42.92	187.69		42.92	96.04		42.92	125.44		42.92	148.84		42.92	182.25		42.92	67.24		42.92	127.69
42.94	144		42.94	213.16		42.94	141.61		42.94	148.84		42.94	198.81		42.94	144		42.94	108.16		42.94	127.69		42.94	144		42.94	158.76		42.94	73.96		42.94	108.16
42.96	139.24		42.96	231.04		42.96	127.69		42.96	134.56		42.96	156.25		42.96	176.89		42.96	84.64		42.96	112.36		42.96	176.89		42.96	201.64		42.96	94.09		42.96	134.56
42.98	132.25		42.98	243.36		42.98	114.49		42.98	148.84		42.98	171.61		42.98	141.61		42.98	98.01		42.98	98.01		42.98	161.29		42.98	187.69		42.98	64		42.98	108.16
43	144		43	219.04		43	153.76		43	146.41		43	141.61		43	141.61		43	88.36		43	112.36		43	151.29		43	171.61		43	84.64		43	114.49
43.02	184.96		43.02	246.49		43.02	161.29		43.02	182.25		43.02	141.61		43.02	134.56		43.02	92.16		43.02	84.64		43.02	136.89		43.02	190.44		43.02	86.49		43.02	112.36
43.04	141.61		43.04	234.09		43.04	158.76		43.04	169		43.04	129.96		43.04	153.76		43.04	100		43.04	98.01		43.04	166.41		43.04	196		43.04	82.81		43.04	125.44
43.06	144		43.06	225		43.06	207.36		43.06	179.56		43.06	144		43.06	144		43.06	102.01		43.06	112.36		43.06	187.69		43.06	228.01		43.06	94.09		43.06	116.64
43.08	127.69		43.08	231.04		43.08	196		43.08	201.64		43.08	121		43.08	144		43.08	96.04		43.08	98.01		43.08	176.89		43.08	219.04		43.08	84.64		43.08	121
43.1	136.89		43.1	249.64		43.1	204.49		43.1	219.04		43.1	108.16		43.1	144		43.1	86.49		43.1	121		43.1	182.25		43.1	240.25		43.1	114.49		43.1	129.96
43.12	141.61		43.12	231.04		43.12	196		43.12	228.01		43.12	102.01		43.12	141.61		43.12	84.64		43.12	125.44		43.12	193.21		43.12	237.16		43.12	116.64		43.12	121
43.14	123.21		43.14	259.21		43.14	163.84		43.14	201.64		43.14	127.69		43.14	132.25		43.14	98.01		43.14	86.49		43.14	163.84		43.14	210.25		43.14	102.01		43.14	134.56
43.16	112.36		43.16	243.36		43.16	201.64		43.16	187.69		43.16	92.16		43.16	98.01		43.16	94.09		43.16	114.49		43.16	182.25		43.16	219.04		43.16	92.16		43.16	121
43.18	108.16		43.18	196		43.18	190.44		43.18	193.21		43.18	98.01		43.18	123.21		43.18	96.04		43.18	114.49		43.18	166.41		43.18	237.16		43.18	86.49		43.18	136.89
43.2	110.25		43.2	210.25		43.2	176.89		43.2	187.69		43.2	112.36		43.2	118.81		43.2	77.44		43.2	127.69		43.2	153.76		43.2	201.64		43.2	73.96		43.2	110.25
43.22	96.04		43.22	201.64		43.22	129.96		43.22	171.61		43.22	98.01		43.22	112.36		43.22	72.25		43.22	116.64		43.22	148.84		43.22	158.76		43.22	67.24		43.22	127.69
43.24	96.04		43.24	193.21		43.24	123.21		43.24	163.84		43.24	94.09		43.24	134.56		43.24	79.21		43.24	106.09		43.24	144		43.24	176.89		43.24	90.25		43.24	123.21
43.26	94.09		43.26	201.64		43.26	134.56		43.26	136.89		43.26	112.36		43.26	108.16		43.26	70.56		43.26	98.01		43.26	134.56		43.26	121		43.26	67.24		43.26	114.49
43.28	108.16		43.28	216.09		43.28	127.69		43.28	118.81		43.28	92.16		43.28	112.36		43.28	84.64		43.28	90.25		43.28	116.64		43.28	116.64		43.28	62.41		43.28	96.04
43.3	90.25		43.3	219.04		43.3	121		43.3	151.29		43.3	84.64		43.3	110.25		43.3	82.81		43.3	106.09		43.3	116.64		43.3	139.24		43.3	62.41		43.3	104.04
43.32	108.16		43.32	193.21		43.32	121		43.32	112.36		43.32	84.64		43.32	112.36		43.32	82.81		43.32	110.25		43.32	121		43.32	132.25		43.32	57.76		43.32	104.04
43.34	110.25		43.34	207.36		43.34	114.49		43.34	144		43.34	75.69		43.34	106.09		43.34	73.96		43.34	94.09		43.34	136.89		43.34	110.25		43.34	56.25		43.34	104.04
43.36	98.01		43.36	184.96		43.36	108.16		43.36	134.56		43.36	92.16		43.36	106.09		43.36	77.44		43.36	92.16		43.36	114.49		43.36	121		43.36	50.41		43.36	106.09
43.38	86.49		43.38	216.09		43.38	114.49		43.38	112.36		43.38	90.25		43.38	98.01		43.38	65.61		43.38	98.01		43.38	100		43.38	132.25		43.38	54.76		43.38	110.25
43.4	90.25		43.4	193.21		43.4	121		43.4	125.44		43.4	77.44		43.4	121		43.4	77.44		43.4	102.01		43.4	118.81		43.4	132.25		43.4	53.29		43.4	123.21
43.42	100		43.42	225		43.42	121		43.42	112.36		43.42	88.36		43.42	86.49		43.42	82.81		43.42	110.25		43.42	102.01		43.42	139.24		43.42	70.56		43.42	88.36
43.44	82.81		43.44	201.64		43.44	90.25		43.44	106.09		43.44	77.44		43.44	98.01		43.44	86.49		43.44	123.21		43.44	90.25		43.44	123.21		43.44	79.21		43.44	100
43.46	88.36		43.46	204.49		43.46	104.04		43.46	118.81		43.46	62.41		43.46	94.09		43.46	62.41		43.46	108.16		43.46	90.25		43.46	112.36		43.46	59.29		43.46	116.64
43.48	90.25		43.48	207.36		43.48	88.36		43.48	114.49		43.48	65.61		43.48	96.04		43.48	79.21		43.48	100		43.48	88.36		43.48	112.36		43.48	60.84		43.48	94.09
43.5	86.49		43.5	193.21		43.5	86.49		43.5	104.04		43.5	75.69		43.5	118.81		43.5	72.25		43.5	118.81		43.5	81		43.5	94.09		43.5	65.61		43.5	110.25
43.52	72.25		43.52	184.96		43.52	70.56		43.52	106.09		43.52	68.89		43.52	104.04		43.52	50.41		43.52	106.09		43.52	65.61		43.52	104.04		43.52	59.29		43.52	110.25
43.54	81		43.54	169		43.54	77.44		43.54	98.01		43.54	59.29		43.54	92.16		43.54	70.56		43.54	88.36		43.54	62.41		43.54	92.16		43.54	44.89		43.54	96.04
43.56	59.29		43.56	161.29		43.56	81		43.56	70.56		43.56	75.69		43.56	90.25		43.56	56.25		43.56	116.64		43.56	70.56		43.56	90.25		43.56	53.29		43.56	96.04
43.58	67.24		43.58	182.25		43.58	70.56		43.58	92.16		43.58	72.25		43.58	84.64		43.58	68.89		43.58	84.64		43.58	65.61		43.58	108.16		43.58	47.61		43.58	90.25
43.6	59.29		43.6	176.89		43.6	67.24		43.6	96.04		43.6	43.56		43.6	88.36		43.6	43.56		43.6	84.64		43.6	56.25		43.6	106.09		43.6	53.29		43.6	108.16
43.62	49		43.62	193.21		43.62	53.29		43.62	73.96		43.62	67.24		43.62	82.81		43.62	56.25		43.62	94.09		43.62	47.61		43.62	79.21		43.62	47.61		43.62	98.01
43.64	46.24		43.64	176.89		43.64	54.76		43.64	100		43.64	47.61		43.64	98.01		43.64	64		43.64	81		43.64	53.29		43.64	86.49		43.64	46.24		43.64	79.21
43.66	54.76		43.66	134.56		43.66	56.25		43.66	72.25		43.66	65.61		43.66	84.64		43.66	50.41		43.66	86.49		43.66	57.76		43.66	84.64		43.66	54.76		43.66	98.01
43.68	34.81		43.68	148.84		43.68	53.29		43.68	84.64		43.68	54.76		43.68	84.64		43.68	59.29		43.68	75.69		43.68	67.24		43.68	92.16		43.68	53.29		43.68	77.44
43.7	57.76		43.7	163.84		43.7	51.84		43.7	86.49		43.7	59.29		43.7	75.69		43.7	49		43.7	88.36		43.7	50.41		43.7	92.16		43.7	50.41		43.7	88.36
43.72	59.29		43.72	161.29		43.72	50.41		43.72	73.96		43.72	50.41		43.72	88.36		43.72	54.76		43.72	82.81		43.72	53.29		43.72	81		43.72	54.76		43.72	134.56
43.74	50.41		43.74	161.29		43.74	44.89		43.74	65.61		43.74	59.29		43.74	72.25		43.74	60.84		43.74	96.04		43.74	51.84		43.74	72.25		43.74	53.29		43.74	108.16
43.76	43.56		43.76	153.76		43.76	59.29		43.76	72.25		43.76	51.84		43.76	68.89		43.76	79.21		43.76	90.25		43.76	59.29		43.76	92.16		43.76	51.84		43.76	92.16
43.78	50.41		43.78	169		43.78	44.89		43.78	68.89		43.78	40.96		43.78	77.44		43.78	62.41		43.78	92.16		43.78	51.84		43.78	73.96		43.78	50.41		43.78	96.04
43.8	40.96		43.8	148.84		43.8	44.89		43.8	79.21		43.8	50.41		43.8	88.36		43.8	59.29		43.8	98.01		43.8	39.69		43.8	84.64		43.8	51.84		43.8	96.04
43.82	32.49		43.82	166.41		43.82	53.29		43.82	72.25		43.82	50.41		43.82	100		43.82	53.29		43.82	77.44		43.82	47.61		43.82	88.36		43.82	53.29		43.82	100
43.84	32.49		43.84	161.29		43.84	59.29		43.84	82.81		43.84	60.84		43.84	65.61		43.84	42.25		43.84	96.04		43.84	36		43.84	84.64		43.84	59.29		43.84	110.25
43.86	38.44		43.86	156.25		43.86	56.25		43.86	88.36		43.86	49		43.86	82.81		43.86	64		43.86	79.21		43.86	62.41		43.86	77.44		43.86	53.29		43.86	106.09
43.88	37.21		43.88	144		43.88	54.76		43.88	82.81		43.88	56.25		43.88	98.01		43.88	51.84		43.88	84.64		43.88	60.84		43.88	88.36		43.88	56.25		43.88	82.81
43.9	43.56		43.9	158.76		43.9	39.69		43.9	79.21		43.9	62.41		43.9	82.81		43.9	65.61		43.9	102.01		43.9	62.41		43.9	90.25		43.9	60.84		43.9	112.36
43.92	40.96		43.92	174.24		43.92	47.61		43.92	73.96		43.92	65.61		43.92	88.36		43.92	44.89		43.92	82.81		43.92	53.29		43.92	82.81		43.92	65.61		43.92	108.16
43.94	32.49		43.94	158.76		43.94	50.41		43.94	68.89		43.94	72.25		43.94	104.04		43.94	68.89		43.94	92.16		43.94	53.29		43.94	79.21		43.94	56.25		43.94	110.25
43.96	34.81		43.96	174.24		43.96	53.29		43.96	72.25		43.96	72.25		43.96	86.49		43.96	56.25		43.96	96.04		43.96	67.24		43.96	84.64		43.96	53.29		43.96	125.44
43.98	38.44		43.98	156.25		43.98	47.61		43.98	68.89		43.98	50.41		43.98	96.04		43.98	59.29		43.98	96.04		43.98	47.61		43.98	77.44		43.98	70.56		43.98	104.04
44	43.56		44	182.25		44	43.56		44	75.69		44	62.41		44	73.96		44	65.61		44	94.09		44	53.29		44	64		44	72.25		44	108.16
44.02	39.69		44.02	161.29		44.02	53.29		44.02	75.69		44.02	62.41		44.02	88.36		44.02	65.61		44.02	88.36		44.02	38.44		44.02	81		44.02	54.76		44.02	118.81
44.04	39.69		44.04	171.61		44.04	38.44		44.04	82.81		44.04	65.61		44.04	77.44		44.04	51.84		44.04	100		44.04	49		44.04	104.04		44.04	65.61		44.04	94.09
44.06	50.41		44.06	187.69		44.06	43.56		44.06	59.29		44.06	50.41		44.06	84.64		44.06	64		44.06	79.21		44.06	49		44.06	90.25		44.06	57.76		44.06	129.96
44.08	49		44.08	171.61		44.08	43.56		44.08	72.25		44.08	70.56		44.08	86.49		44.08	59.29		44.08	90.25		44.08	59.29		44.08	82.81		44.08	65.61		44.08	112.36
44.1	53.29		44.1	158.76		44.1	56.25		44.1	64		44.1	56.25		44.1	75.69		44.1	59.29		44.1	90.25		44.1	54.76		44.1	77.44		44.1	70.56		44.1	98.01
44.12	54.76		44.12	163.84		44.12	53.29		44.12	81		44.12	68.89		44.12	112.36		44.12	60.84		44.12	94.09		44.12	50.41		44.12	94.09		44.12	60.84		44.12	129.96
44.14	43.56		44.14	176.89		44.14	56.25		44.14	64		44.14	65.61		44.14	96.04		44.14	68.89		44.14	106.09		44.14	53.29		44.14	90.25		44.14	70.56		44.14	98.01
44.16	43.56		44.16	163.84		44.16	54.76		44.16	84.64		44.16	67.24		44.16	77.44		44.16	67.24		44.16	92.16		44.16	37.21		44.16	100		44.16	54.76		44.16	102.01
44.18	40.96		44.18	174.24		44.18	39.69		44.18	70.56		44.18	79.21		44.18	86.49		44.18	82.81		44.18	114.49		44.18	42.25		44.18	82.81		44.18	59.29		44.18	116.64
44.2	53.29		44.2	163.84		44.2	43.56		44.2	75.69		44.2	90.25		44.2	104.04		44.2	54.76		44.2	96.04		44.2	40.96		44.2	73.96		44.2	75.69		44.2	116.64
44.22	47.61		44.22	153.76		44.22	49		44.22	72.25		44.22	75.69		44.22	104.04		44.22	70.56		44.22	102.01		44.22	64		44.22	88.36		44.22	56.25		44.22	110.25
44.24	43.56		44.24	190.44		44.24	44.89		44.24	84.64		44.24	88.36		44.24	116.64		44.24	81		44.24	84.64		44.24	57.76		44.24	100		44.24	62.41		44.24	98.01
44.26	50.41		44.26	169		44.26	51.84		44.26	59.29		44.26	79.21		44.26	98.01		44.26	56.25		44.26	94.09		44.26	62.41		44.26	88.36		44.26	75.69		44.26	108.16
44.28	51.84		44.28	193.21		44.28	43.56		44.28	73.96		44.28	67.24		44.28	104.04		44.28	72.25		44.28	98.01		44.28	46.24		44.28	77.44		44.28	65.61		44.28	110.25
44.3	43.56		44.3	176.89		44.3	49		44.3	102.01		44.3	68.89		44.3	98.01		44.3	50.41		44.3	82.81		44.3	46.24		44.3	94.09		44.3	53.29		44.3	106.09
44.32	38.44		44.32	158.76		44.32	42.25		44.32	88.36		44.32	88.36		44.32	108.16		44.32	77.44		44.32	96.04		44.32	47.61		44.32	98.01		44.32	50.41		44.32	116.64
44.34	47.61		44.34	174.24		44.34	37.21		44.34	72.25		44.34	84.64		44.34	88.36		44.34	73.96		44.34	90.25		44.34	54.76		44.34	110.25		44.34	65.61		44.34	98.01
44.36	42.25		44.36	182.25		44.36	44.89		44.36	70.56		44.36	84.64		44.36	106.09		44.36	67.24		44.36	96.04		44.36	59.29		44.36	94.09		44.36	68.89		44.36	106.09
44.38	44.89		44.38	153.76		44.38	47.61		44.38	98.01		44.38	79.21		44.38	108.16		44.38	67.24		44.38	84.64		44.38	43.56		44.38	90.25		44.38	65.61		44.38	98.01
44.4	49		44.4	179.56		44.4	56.25		44.4	70.56		44.4	64		44.4	104.04		44.4	79.21		44.4	110.25		44.4	50.41		44.4	82.81		44.4	50.41		44.4	104.04
44.42	47.61		44.42	187.69		44.42	57.76		44.42	82.81		44.42	84.64		44.42	114.49		44.42	75.69		44.42	100		44.42	56.25		44.42	92.16		44.42	39.69		44.42	90.25
44.44	43.56		44.44	156.25		44.44	56.25		44.44	82.81		44.44	72.25		44.44	104.04		44.44	77.44		44.44	86.49		44.44	53.29		44.44	102.01		44.44	56.25		44.44	104.04
44.46	59.29		44.46	156.25		44.46	47.61		44.46	86.49		44.46	72.25		44.46	102.01		44.46	60.84		44.46	92.16		44.46	53.29		44.46	104.04		44.46	47.61		44.46	112.36
44.48	50.41		44.48	166.41		44.48	40.96		44.48	75.69		44.48	60.84		44.48	88.36		44.48	65.61		44.48	98.01		44.48	47.61		44.48	79.21		44.48	50.41		44.48	94.09
44.5	50.41		44.5	179.56		44.5	50.41		44.5	72.25		44.5	73.96		44.5	98.01		44.5	75.69		44.5	86.49		44.5	53.29		44.5	90.25		44.5	44.89		44.5	100
44.52	49		44.52	174.24		44.52	59.29		44.52	79.21		44.52	56.25		44.52	90.25		44.52	64		44.52	118.81		44.52	43.56		44.52	84.64		44.52	50.41		44.52	98.01
44.54	51.84		44.54	158.76		44.54	44.89		44.54	79.21		44.54	82.81		44.54	104.04		44.54	53.29		44.54	94.09		44.54	53.29		44.54	79.21		44.54	59.29		44.54	94.09
44.56	37.21		44.56	148.84		44.56	46.24		44.56	75.69		44.56	94.09		44.56	98.01		44.56	54.76		44.56	92.16		44.56	57.76		44.56	102.01		44.56	44.89		44.56	96.04
44.58	42.25		44.58	146.41		44.58	46.24		44.58	62.41		44.58	90.25		44.58	106.09		44.58	60.84		44.58	104.04		44.58	34.81		44.58	98.01		44.58	51.84		44.58	108.16
44.6	54.76		44.6	201.64		44.6	59.29		44.6	82.81		44.6	70.56		44.6	98.01		44.6	65.61		44.6	86.49		44.6	47.61		44.6	88.36		44.6	57.76		44.6	114.49
44.62	50.41		44.62	174.24		44.62	39.69		44.62	90.25		44.62	50.41		44.62	102.01		44.62	54.76		44.62	121		44.62	38.44		44.62	82.81		44.62	40.96		44.62	98.01
44.64	43.56		44.64	151.29		44.64	37.21		44.64	88.36		44.64	75.69		44.64	108.16		44.64	46.24		44.64	96.04		44.64	46.24		44.64	96.04		44.64	51.84		44.64	98.01
44.66	32.49		44.66	176.89		44.66	36		44.66	88.36		44.66	56.25		44.66	108.16		44.66	57.76		44.66	84.64		44.66	57.76		44.66	77.44		44.66	42.25		44.66	88.36
44.68	31.36		44.68	171.61		44.68	43.56		44.68	72.25		44.68	56.25		44.68	92.16		44.68	62.41		44.68	88.36		44.68	50.41		44.68	94.09		44.68	50.41		44.68	94.09
44.7	43.56		44.7	166.41		44.7	47.61		44.7	100		44.7	53.29		44.7	86.49		44.7	65.61		44.7	94.09		44.7	59.29		44.7	77.44		44.7	42.25		44.7	86.49
44.72	57.76		44.72	174.24		44.72	47.61		44.72	77.44		44.72	57.76		44.72	104.04		44.72	62.41		44.72	86.49		44.72	38.44		44.72	92.16		44.72	33.64		44.72	104.04
44.74	40.96		44.74	146.41		44.74	43.56		44.74	98.01		44.74	68.89		44.74	86.49		44.74	77.44		44.74	98.01		44.74	62.41		44.74	75.69		44.74	30.25		44.74	96.04
44.76	40.96		44.76	171.61		44.76	44.89		44.76	73.96		44.76	47.61		44.76	98.01		44.76	65.61		44.76	81		44.76	47.61		44.76	90.25		44.76	32.49		44.76	104.04
44.78	36		44.78	179.56		44.78	46.24		44.78	94.09		44.78	59.29		44.78	98.01		44.78	60.84		44.78	106.09		44.78	50.41		44.78	90.25		44.78	33.64		44.78	92.16
44.8	39.69		44.8	184.96		44.8	47.61		44.8	79.21		44.8	65.61		44.8	96.04		44.8	62.41		44.8	77.44		44.8	53.29		44.8	104.04		44.8	31.36		44.8	108.16
44.82	38.44		44.82	153.76		44.82	49		44.82	75.69		44.82	49		44.82	72.25		44.82	72.25		44.82	86.49		44.82	49		44.82	75.69		44.82	38.44		44.82	88.36
44.84	44.89		44.84	169		44.84	39.69		44.84	77.44		44.84	59.29		44.84	84.64		44.84	64		44.84	100		44.84	56.25		44.84	90.25		44.84	32.49		44.84	72.25
44.86	40.96		44.86	161.29		44.86	43.56		44.86	68.89		44.86	46.24		44.86	92.16		44.86	49		44.86	92.16		44.86	38.44		44.86	102.01		44.86	40.96		44.86	110.25
44.88	38.44		44.88	174.24		44.88	40.96		44.88	81		44.88	39.69		44.88	81		44.88	50.41		44.88	102.01		44.88	47.61		44.88	94.09		44.88	25		44.88	77.44
44.9	34.81		44.9	148.84		44.9	36		44.9	92.16		44.9	50.41		44.9	72.25		44.9	62.41		44.9	92.16		44.9	39.69		44.9	92.16		44.9	38.44		44.9	90.25
44.92	38.44		44.92	179.56		44.92	37.21		44.92	100		44.92	49		44.92	77.44		44.92	62.41		44.92	86.49		44.92	32.49		44.92	82.81		44.92	28.09		44.92	102.01
44.94	42.25		44.94	176.89		44.94	43.56		44.94	88.36		44.94	59.29		44.94	65.61		44.94	44.89		44.94	65.61		44.94	42.25		44.94	65.61		44.94	33.64		44.94	96.04
44.96	43.56		44.96	169		44.96	53.29		44.96	81		44.96	50.41		44.96	88.36		44.96	56.25		44.96	82.81		44.96	39.69		44.96	82.81		44.96	34.81		44.96	88.36
44.98	39.69		44.98	187.69		44.98	33.64		44.98	75.69		44.98	46.24		44.98	70.56		44.98	51.84		44.98	92.16		44.98	44.89		44.98	75.69		44.98	30.25		44.98	94.09
45	47.61		45	144		45	39.69		45	82.81		45	40.96		45	96.04		45	40.96		45	82.81		45	47.61		45	79.21		45	37.21		45	86.49
45.02	50.41		45.02	169		45.02	53.29		45.02	59.29		45.02	38.44		45.02	57.76		45.02	47.61		45.02	92.16		45.02	47.61		45.02	75.69		45.02	24.01		45.02	79.21
45.04	50.41		45.04	163.84		45.04	65.61		45.04	79.21		45.04	37.21		45.04	75.69		45.04	38.44		45.04	90.25		45.04	53.29		45.04	75.69		45.04	30.25		45.04	92.16
45.06	37.21		45.06	174.24		45.06	53.29		45.06	90.25		45.06	43.56		45.06	77.44		45.06	56.25		45.06	82.81		45.06	40.96		45.06	75.69		45.06	23.04		45.06	108.16
45.08	34.81		45.08	187.69		45.08	50.41		45.08	72.25		45.08	37.21		45.08	65.61		45.08	64		45.08	82.81		45.08	53.29		45.08	84.64		45.08	22.09		45.08	108.16
45.1	43.56		45.1	156.25		45.1	43.56		45.1	79.21		45.1	47.61		45.1	82.81		45.1	37.21		45.1	70.56		45.1	42.25		45.1	86.49		45.1	32.49		45.1	102.01
45.12	40.96		45.12	179.56		45.12	36		45.12	65.61		45.12	47.61		45.12	92.16		45.12	36		45.12	106.09		45.12	53.29		45.12	90.25		45.12	31.36		45.12	82.81
45.14	44.89		45.14	176.89		45.14	38.44		45.14	84.64		45.14	43.56		45.14	70.56		45.14	43.56		45.14	98.01		45.14	43.56		45.14	65.61		45.14	27.04		45.14	86.49
45.16	33.64		45.16	171.61		45.16	46.24		45.16	96.04		45.16	33.64		45.16	81		45.16	59.29		45.16	86.49		45.16	47.61		45.16	84.64		45.16	25		45.16	114.49
45.18	53.29		45.18	201.64		45.18	42.25		45.18	77.44		45.18	47.61		45.18	94.09		45.18	43.56		45.18	92.16		45.18	44.89		45.18	88.36		45.18	34.81		45.18	79.21
45.2	39.69		45.2	169		45.2	50.41		45.2	92.16		45.2	50.41		45.2	77.44		45.2	60.84		45.2	75.69		45.2	39.69		45.2	75.69		45.2	29.16		45.2	77.44
45.22	53.29		45.22	163.84		45.22	42.25		45.22	92.16		45.22	43.56		45.22	84.64		45.22	65.61		45.22	81		45.22	43.56		45.22	67.24		45.22	39.69		45.22	90.25
45.24	46.24		45.24	174.24		45.24	49		45.24	84.64		45.24	46.24		45.24	82.81		45.24	56.25		45.24	77.44		45.24	53.29		45.24	86.49		45.24	38.44		45.24	90.25
45.26	44.89		45.26	163.84		45.26	43.56		45.26	86.49		45.26	37.21		45.26	79.21		45.26	47.61		45.26	77.44		45.26	49		45.26	90.25		45.26	34.81		45.26	112.36
45.28	46.24		45.28	196		45.28	44.89		45.28	88.36		45.28	47.61		45.28	77.44		45.28	39.69		45.28	88.36		45.28	40.96		45.28	72.25		45.28	37.21		45.28	77.44
45.3	50.41		45.3	169		45.3	62.41		45.3	86.49		45.3	43.56		45.3	86.49		45.3	54.76		45.3	82.81		45.3	51.84		45.3	81		45.3	34.81		45.3	106.09
45.32	56.25		45.32	176.89		45.32	49		45.32	84.64		45.32	38.44		45.32	96.04		45.32	65.61		45.32	86.49		45.32	42.25		45.32	82.81		45.32	42.25		45.32	100
45.34	51.84		45.34	163.84		45.34	49		45.34	90.25		45.34	47.61		45.34	86.49		45.34	50.41		45.34	77.44		45.34	36		45.34	84.64		45.34	39.69		45.34	96.04
45.36	37.21		45.36	184.96		45.36	50.41		45.36	86.49		45.36	43.56		45.36	94.09		45.36	65.61		45.36	79.21		45.36	46.24		45.36	84.64		45.36	34.81		45.36	79.21
45.38	42.25		45.38	136.89		45.38	46.24		45.38	90.25		45.38	42.25		45.38	86.49		45.38	56.25		45.38	96.04		45.38	51.84		45.38	86.49		45.38	36		45.38	92.16
45.4	47.61		45.4	198.81		45.4	25		45.4	81		45.4	37.21		45.4	68.89		45.4	53.29		45.4	98.01		45.4	43.56		45.4	67.24		45.4	40.96		45.4	84.64
45.42	54.76		45.42	136.89		45.42	36		45.42	77.44		45.42	40.96		45.42	100		45.42	53.29		45.42	92.16		45.42	30.25		45.42	65.61		45.42	44.89		45.42	94.09
45.44	50.41		45.44	158.76		45.44	47.61		45.44	77.44		45.44	51.84		45.44	86.49		45.44	59.29		45.44	88.36		45.44	65.61		45.44	67.24		45.44	53.29		45.44	96.04
45.46	54.76		45.46	161.29		45.46	37.21		45.46	84.64		45.46	39.69		45.46	68.89		45.46	65.61		45.46	98.01		45.46	36		45.46	77.44		45.46	38.44		45.46	92.16
45.48	47.61		45.48	158.76		45.48	27.04		45.48	75.69		45.48	49		45.48	92.16		45.48	59.29		45.48	88.36		45.48	43.56		45.48	68.89		45.48	44.89		45.48	123.21
45.5	62.41		45.5	166.41		45.5	38.44		45.5	75.69		45.5	50.41		45.5	75.69		45.5	75.69		45.5	82.81		45.5	53.29		45.5	84.64		45.5	51.84		45.5	106.09
45.52	38.44		45.52	176.89		45.52	43.56		45.52	70.56		45.52	37.21		45.52	73.96		45.52	65.61		45.52	81		45.52	37.21		45.52	88.36		45.52	56.25		45.52	100
45.54	44.89		45.54	184.96		45.54	49		45.54	88.36		45.54	43.56		45.54	104.04		45.54	86.49		45.54	96.04		45.54	30.25		45.54	67.24		45.54	56.25		45.54	112.36
45.56	64		45.56	161.29		45.56	42.25		45.56	88.36		45.56	46.24		45.56	81		45.56	79.21		45.56	90.25		45.56	53.29		45.56	79.21		45.56	67.24		45.56	104.04
45.58	44.89		45.58	182.25		45.58	31.36		45.58	75.69		45.58	50.41		45.58	96.04		45.58	77.44		45.58	108.16		45.58	47.61		45.58	84.64		45.58	68.89		45.58	114.49
45.6	49		45.6	179.56		45.6	47.61		45.6	73.96		45.6	50.41		45.6	70.56		45.6	82.81		45.6	104.04		45.6	43.56		45.6	75.69		45.6	68.89		45.6	114.49
45.62	39.69		45.62	169		45.62	43.56		45.62	92.16		45.62	38.44		45.62	98.01		45.62	67.24		45.62	106.09		45.62	43.56		45.62	81		45.62	82.81		45.62	123.21
45.64	62.41		45.64	158.76		45.64	50.41		45.64	90.25		45.64	59.29		45.64	82.81		45.64	82.81		45.64	123.21		45.64	59.29		45.64	70.56		45.64	88.36		45.64	123.21
45.66	37.21		45.66	193.21		45.66	59.29		45.66	67.24		45.66	43.56		45.66	75.69		45.66	90.25		45.66	121		45.66	57.76		45.66	92.16		45.66	90.25		45.66	116.64
45.68	38.44		45.68	151.29		45.68	49		45.68	86.49		45.68	53.29		45.68	94.09		45.68	100		45.68	121		45.68	54.76		45.68	88.36		45.68	98.01		45.68	112.36
45.7	38.44		45.7	169		45.7	60.84		45.7	92.16		45.7	39.69		45.7	77.44		45.7	81		45.7	100		45.7	56.25		45.7	88.36		45.7	106.09		45.7	129.96
45.72	33.64		45.72	179.56		45.72	51.84		45.72	79.21		45.72	51.84		45.72	79.21		45.72	70.56		45.72	125.44		45.72	62.41		45.72	79.21		45.72	96.04		45.72	129.96
45.74	44.89		45.74	163.84		45.74	39.69		45.74	77.44		45.74	50.41		45.74	94.09		45.74	68.89		45.74	94.09		45.74	54.76		45.74	75.69		45.74	96.04		45.74	132.25
45.76	43.56		45.76	174.24		45.76	43.56		45.76	84.64		45.76	38.44		45.76	81		45.76	72.25		45.76	108.16		45.76	54.76		45.76	92.16		45.76	92.16		45.76	108.16
45.78	39.69		45.78	190.44		45.78	43.56		45.78	77.44		45.78	65.61		45.78	98.01		45.78	64		45.78	144		45.78	56.25		45.78	90.25		45.78	104.04		45.78	104.04
45.8	33.64		45.8	161.29		45.8	47.61		45.8	75.69		45.8	50.41		45.8	81		45.8	75.69		45.8	108.16		45.8	62.41		45.8	75.69		45.8	86.49		45.8	136.89
45.82	39.69		45.82	169		45.82	43.56		45.82	72.25		45.82	49		45.82	94.09		45.82	60.84		45.82	118.81		45.82	59.29		45.82	81		45.82	86.49		45.82	125.44
45.84	40.96		45.84	169		45.84	43.56		45.84	90.25		45.84	47.61		45.84	86.49		45.84	56.25		45.84	90.25		45.84	47.61		45.84	94.09		45.84	73.96		45.84	116.64
45.86	24.01		45.86	190.44		45.86	38.44		45.86	79.21		45.86	50.41		45.86	73.96		45.86	49		45.86	100		45.86	53.29		45.86	106.09		45.86	70.56		45.86	123.21
45.88	32.49		45.88	179.56		45.88	33.64		45.88	90.25		45.88	44.89		45.88	82.81		45.88	59.29		45.88	106.09		45.88	50.41		45.88	88.36		45.88	56.25		45.88	98.01
45.9	38.44		45.9	156.25		45.9	44.89		45.9	75.69		45.9	42.25		45.9	92.16		45.9	57.76		45.9	108.16		45.9	49		45.9	73.96		45.9	42.25		45.9	118.81
45.92	50.41		45.92	176.89		45.92	46.24		45.92	79.21		45.92	49		45.92	82.81		45.92	50.41		45.92	98.01		45.92	44.89		45.92	88.36		45.92	46.24		45.92	114.49
45.94	38.44		45.94	184.96		45.94	34.81		45.94	92.16		45.94	53.29		45.94	110.25		45.94	47.61		45.94	82.81		45.94	46.24		45.94	65.61		45.94	56.25		45.94	106.09
45.96	44.89		45.96	182.25		45.96	54.76		45.96	79.21		45.96	36		45.96	77.44		45.96	50.41		45.96	79.21		45.96	49		45.96	67.24		45.96	34.81		45.96	110.25
45.98	43.56		45.98	174.24		45.98	43.56		45.98	90.25		45.98	42.25		45.98	75.69		45.98	39.69		45.98	84.64		45.98	57.76		45.98	90.25		45.98	32.49		45.98	121
46	43.56		46	158.76		46	47.61		46	98.01		46	62.41		46	90.25		46	56.25		46	86.49		46	43.56		46	79.21		46	34.81		46	98.01
46.02	43.56		46.02	158.76		46.02	37.21		46.02	94.09		46.02	39.69		46.02	92.16		46.02	46.24		46.02	86.49		46.02	39.69		46.02	84.64		46.02	16.81		46.02	96.04
46.04	36		46.04	193.21		46.04	38.44		46.04	82.81		46.04	43.56		46.04	75.69		46.04	50.41		46.04	84.64		46.04	54.76		46.04	77.44		46.04	38.44		46.04	102.01
46.06	38.44		46.06	176.89		46.06	36		46.06	64		46.06	43.56		46.06	82.81		46.06	44.89		46.06	77.44		46.06	56.25		46.06	84.64		46.06	34.81		46.06	88.36
46.08	38.44		46.08	184.96		46.08	47.61		46.08	81		46.08	43.56		46.08	75.69		46.08	53.29		46.08	72.25		46.08	49		46.08	88.36		46.08	27.04		46.08	88.36
46.1	50.41		46.1	176.89		46.1	46.24		46.1	84.64		46.1	33.64		46.1	84.64		46.1	51.84		46.1	70.56		46.1	43.56		46.1	88.36		46.1	43.56		46.1	92.16
46.12	56.25		46.12	153.76		46.12	49		46.12	86.49		46.12	32.49		46.12	77.44		46.12	56.25		46.12	79.21		46.12	50.41		46.12	98.01		46.12	23.04		46.12	86.49
46.14	46.24		46.14	184.96		46.14	38.44		46.14	88.36		46.14	36		46.14	88.36		46.14	43.56		46.14	75.69		46.14	53.29		46.14	104.04		46.14	34.81		46.14	88.36
46.16	57.76		46.16	184.96		46.16	44.89		46.16	88.36		46.16	50.41		46.16	81		46.16	42.25		46.16	70.56		46.16	51.84		46.16	92.16		46.16	33.64		46.16	98.01
46.18	49		46.18	193.21		46.18	42.25		46.18	75.69		46.18	59.29		46.18	72.25		46.18	59.29		46.18	73.96		46.18	49		46.18	110.25		46.18	23.04		46.18	110.25
46.2	53.29		46.2	176.89		46.2	56.25		46.2	84.64		46.2	34.81		46.2	90.25		46.2	51.84		46.2	79.21		46.2	53.29		46.2	82.81		46.2	32.49		46.2	79.21
46.22	43.56		46.22	158.76		46.22	50.41		46.22	86.49		46.22	47.61		46.22	65.61		46.22	50.41		46.22	57.76		46.22	59.29		46.22	94.09		46.22	23.04		46.22	90.25
46.24	32.49		46.24	169		46.24	60.84		46.24	82.81		46.24	43.56		46.24	77.44		46.24	47.61		46.24	84.64		46.24	70.56		46.24	84.64		46.24	28.09		46.24	106.09
46.26	49		46.26	174.24		46.26	42.25		46.26	90.25		46.26	54.76		46.26	68.89		46.26	57.76		46.26	82.81		46.26	70.56		46.26	94.09		46.26	27.04		46.26	90.25
46.28	47.61		46.28	166.41		46.28	56.25		46.28	92.16		46.28	47.61		46.28	77.44		46.28	65.61		46.28	82.81		46.28	59.29		46.28	92.16		46.28	32.49		46.28	92.16
46.3	65.61		46.3	176.89		46.3	56.25		46.3	88.36		46.3	40.96		46.3	70.56		46.3	49		46.3	86.49		46.3	73.96		46.3	112.36		46.3	32.49		46.3	102.01
46.32	43.56		46.32	158.76		46.32	51.84		46.32	98.01		46.32	43.56		46.32	92.16		46.32	64		46.32	100		46.32	67.24		46.32	73.96		46.32	37.21		46.32	94.09
46.34	40.96		46.34	176.89		46.34	59.29		46.34	84.64		46.34	56.25		46.34	94.09		46.34	53.29		46.34	86.49		46.34	62.41		46.34	116.64		46.34	39.69		46.34	106.09
46.36	56.25		46.36	201.64		46.36	50.41		46.36	79.21		46.36	43.56		46.36	90.25		46.36	67.24		46.36	75.69		46.36	72.25		46.36	98.01		46.36	50.41		46.36	88.36
46.38	75.69		46.38	174.24		46.38	56.25		46.38	75.69		46.38	49		46.38	90.25		46.38	70.56		46.38	116.64		46.38	65.61		46.38	102.01		46.38	33.64		46.38	92.16
46.4	62.41		46.4	187.69		46.4	56.25		46.4	86.49		46.4	54.76		46.4	96.04		46.4	51.84		46.4	90.25		46.4	65.61		46.4	98.01		46.4	36		46.4	90.25
46.42	57.76		46.42	174.24		46.42	81		46.42	86.49		46.42	47.61		46.42	94.09		46.42	51.84		46.42	77.44		46.42	70.56		46.42	102.01		46.42	36		46.42	90.25
46.44	62.41		46.44	169		46.44	62.41		46.44	98.01		46.44	56.25		46.44	82.81		46.44	57.76		46.44	77.44		46.44	73.96		46.44	102.01		46.44	43.56		46.44	100
46.46	51.84		46.46	210.25		46.46	64		46.46	121		46.46	68.89		46.46	110.25		46.46	65.61		46.46	96.04		46.46	90.25		46.46	112.36		46.46	42.25		46.46	86.49
46.48	59.29		46.48	201.64		46.48	77.44		46.48	84.64		46.48	57.76		46.48	114.49		46.48	46.24		46.48	98.01		46.48	82.81		46.48	94.09		46.48	33.64		46.48	86.49
46.5	65.61		46.5	184.96		46.5	65.61		46.5	90.25		46.5	73.96		46.5	88.36		46.5	53.29		46.5	86.49		46.5	86.49		46.5	94.09		46.5	49		46.5	90.25
46.52	62.41		46.52	213.16		46.52	67.24		46.52	106.09		46.52	67.24		46.52	118.81		46.52	49		46.52	86.49		46.52	86.49		46.52	90.25		46.52	40.96		46.52	106.09
46.54	59.29		46.54	201.64		46.54	54.76		46.54	96.04		46.54	82.81		46.54	114.49		46.54	68.89		46.54	82.81		46.54	118.81		46.54	121		46.54	32.49		46.54	90.25
46.56	65.61		46.56	204.49		46.56	64		46.56	90.25		46.56	72.25		46.56	106.09		46.56	53.29		46.56	88.36		46.56	84.64		46.56	108.16		46.56	32.49		46.56	79.21
46.58	72.25		46.58	198.81		46.58	60.84		46.58	86.49		46.58	67.24		46.58	88.36		46.58	60.84		46.58	82.81		46.58	88.36		46.58	106.09		46.58	43.56		46.58	104.04
46.6	64		46.6	201.64		46.6	65.61		46.6	98.01		46.6	72.25		46.6	104.04		46.6	67.24		46.6	90.25		46.6	88.36		46.6	112.36		46.6	46.24		46.6	108.16
46.62	68.89		46.62	196		46.62	65.61		46.62	114.49		46.62	65.61		46.62	96.04		46.62	70.56		46.62	100		46.62	106.09		46.62	102.01		46.62	50.41		46.62	96.04
46.64	70.56		46.64	174.24		46.64	72.25		46.64	104.04		46.64	75.69		46.64	94.09		46.64	64		46.64	90.25		46.64	108.16		46.64	108.16		46.64	53.29		46.64	94.09
46.66	75.69		46.66	207.36		46.66	65.61		46.66	112.36		46.66	59.29		46.66	98.01		46.66	67.24		46.66	77.44		46.66	116.64		46.66	98.01		46.66	59.29		46.66	118.81
46.68	56.25		46.68	196		46.68	62.41		46.68	110.25		46.68	65.61		46.68	98.01		46.68	40.96		46.68	88.36		46.68	110.25		46.68	123.21		46.68	62.41		46.68	102.01
46.7	67.24		46.7	182.25		46.7	64		46.7	108.16		46.7	75.69		46.7	118.81		46.7	54.76		46.7	90.25		46.7	98.01		46.7	100		46.7	70.56		46.7	118.81
46.72	60.84		46.72	193.21		46.72	56.25		46.72	116.64		46.72	67.24		46.72	112.36		46.72	59.29		46.72	79.21		46.72	104.04		46.72	108.16		46.72	108.16		46.72	121
46.74	70.56		46.74	196		46.74	73.96		46.74	121		46.74	79.21		46.74	98.01		46.74	62.41		46.74	100		46.74	84.64		46.74	116.64		46.74	108.16		46.74	121
46.76	104.04		46.76	196		46.76	79.21		46.76	144		46.76	82.81		46.76	114.49		46.76	84.64		46.76	88.36		46.76	90.25		46.76	114.49		46.76	121		46.76	108.16
46.78	86.49		46.78	193.21		46.78	72.25		46.78	116.64		46.78	70.56		46.78	127.69		46.78	82.81		46.78	82.81		46.78	98.01		46.78	123.21		46.78	108.16		46.78	136.89
46.8	88.36		46.8	198.81		46.8	67.24		46.8	129.96		46.8	77.44		46.8	129.96		46.8	79.21		46.8	86.49		46.8	114.49		46.8	108.16		46.8	127.69		46.8	144
46.82	92.16		46.82	193.21		46.82	64		46.82	121		46.82	75.69		46.82	118.81		46.82	75.69		46.82	81		46.82	106.09		46.82	100		46.82	114.49		46.82	121
46.84	84.64		46.84	237.16		46.84	79.21		46.84	146.41		46.84	60.84		46.84	121		46.84	86.49		46.84	106.09		46.84	125.44		46.84	82.81		46.84	121		46.84	129.96
46.86	90.25		46.86	222.01		46.86	75.69		46.86	141.61		46.86	90.25		46.86	121		46.86	54.76		46.86	82.81		46.86	110.25		46.86	127.69		46.86	116.64		46.86	141.61
46.88	90.25		46.88	184.96		46.88	90.25		46.88	106.09		46.88	84.64		46.88	112.36		46.88	72.25		46.88	84.64		46.88	125.44		46.88	121		46.88	127.69		46.88	132.25
46.9	81		46.9	201.64		46.9	96.04		46.9	123.21		46.9	67.24		46.9	129.96		46.9	53.29		46.9	82.81		46.9	110.25		46.9	148.84		46.9	144		46.9	121
46.92	86.49		46.92	213.16		46.92	116.64		46.92	139.24		46.92	72.25		46.92	108.16		46.92	64		46.92	96.04		46.92	132.25		46.92	123.21		46.92	90.25		46.92	123.21
46.94	82.81		46.94	201.64		46.94	86.49		46.94	136.89		46.94	86.49		46.94	123.21		46.94	79.21		46.94	84.64		46.94	116.64		46.94	136.89		46.94	112.36		46.94	136.89
46.96	96.04		46.96	201.64		46.96	92.16		46.96	153.76		46.96	77.44		46.96	98.01		46.96	72.25		46.96	86.49		46.96	129.96		46.96	116.64		46.96	77.44		46.96	132.25
46.98	112.36		46.98	196		46.98	100		46.98	153.76		46.98	90.25		46.98	121		46.98	81		46.98	94.09		46.98	129.96		46.98	125.44		46.98	84.64		46.98	127.69
47	129.96		47	207.36		47	102.01		47	148.84		47	73.96		47	121		47	77.44		47	96.04		47	121		47	148.84		47	65.61		47	151.29
47.02	108.16		47.02	190.44		47.02	121		47.02	182.25		47.02	65.61		47.02	121		47.02	65.61		47.02	96.04		47.02	136.89		47.02	158.76		47.02	73.96		47.02	129.96
47.04	121		47.04	179.56		47.04	121		47.04	144		47.04	100		47.04	127.69		47.04	100		47.04	102.01		47.04	118.81		47.04	144		47.04	65.61		47.04	114.49
47.06	110.25		47.06	228.01		47.06	116.64		47.06	148.84		47.06	79.21		47.06	127.69		47.06	72.25		47.06	90.25		47.06	146.41		47.06	182.25		47.06	70.56		47.06	108.16
47.08	104.04		47.08	204.49		47.08	116.64		47.08	196		47.08	72.25		47.08	141.61		47.08	96.04		47.08	94.09		47.08	148.84		47.08	161.29		47.08	70.56		47.08	114.49
47.1	108.16		47.1	210.25		47.1	121		47.1	158.76		47.1	96.04		47.1	146.41		47.1	72.25		47.1	92.16		47.1	134.56		47.1	158.76		47.1	72.25		47.1	118.81
47.12	121		47.12	228.01		47.12	148.84		47.12	179.56		47.12	72.25		47.12	146.41		47.12	65.61		47.12	100		47.12	163.84		47.12	174.24		47.12	68.89		47.12	116.64
47.14	108.16		47.14	234.09		47.14	114.49		47.14	201.64		47.14	86.49		47.14	123.21		47.14	56.25		47.14	92.16		47.14	158.76		47.14	153.76		47.14	67.24		47.14	129.96
47.16	127.69		47.16	207.36		47.16	132.25		47.16	176.89		47.16	92.16		47.16	125.44		47.16	73.96		47.16	92.16		47.16	144		47.16	169		47.16	73.96		47.16	116.64
47.18	112.36		47.18	252.81		47.18	144		47.18	187.69		47.18	96.04		47.18	108.16		47.18	67.24		47.18	96.04		47.18	163.84		47.18	158.76		47.18	62.41		47.18	112.36
47.2	108.16		47.2	190.44		47.2	136.89		47.2	174.24		47.2	102.01		47.2	100		47.2	70.56		47.2	72.25		47.2	153.76		47.2	163.84		47.2	67.24		47.2	136.89
47.22	108.16		47.22	249.64		47.22	153.76		47.22	166.41		47.22	90.25		47.22	134.56		47.22	67.24		47.22	118.81		47.22	166.41		47.22	190.44		47.22	73.96		47.22	121
47.24	151.29		47.24	219.04		47.24	163.84		47.24	171.61		47.24	77.44		47.24	116.64		47.24	60.84		47.24	112.36		47.24	169		47.24	187.69		47.24	82.81		47.24	112.36
47.26	114.49		47.26	210.25		47.26	141.61		47.26	204.49		47.26	96.04		47.26	166.41		47.26	72.25		47.26	100		47.26	166.41		47.26	163.84		47.26	88.36		47.26	123.21
47.28	129.96		47.28	246.49		47.28	146.41		47.28	174.24		47.28	79.21		47.28	146.41		47.28	62.41		47.28	98.01		47.28	171.61		47.28	193.21		47.28	94.09		47.28	139.24
47.3	116.64		47.3	231.04		47.3	146.41		47.3	184.96		47.3	98.01		47.3	141.61		47.3	53.29		47.3	90.25		47.3	171.61		47.3	201.64		47.3	82.81		47.3	136.89
47.32	136.89		47.32	246.49		47.32	176.89		47.32	196		47.32	96.04		47.32	129.96		47.32	65.61		47.32	82.81		47.32	171.61		47.32	184.96		47.32	90.25		47.32	127.69
47.34	110.25		47.34	268.96		47.34	182.25		47.34	182.25		47.34	88.36		47.34	163.84		47.34	81		47.34	108.16		47.34	141.61		47.34	204.49		47.34	98.01		47.34	112.36
47.36	118.81		47.36	256		47.36	169		47.36	201.64		47.36	112.36		47.36	148.84		47.36	86.49		47.36	79.21		47.36	153.76		47.36	196		47.36	75.69		47.36	114.49
47.38	102.01		47.38	256		47.38	144		47.38	213.16		47.38	118.81		47.38	161.29		47.38	96.04		47.38	94.09		47.38	144		47.38	237.16		47.38	88.36		47.38	141.61
47.4	106.09		47.4	249.64		47.4	169		47.4	193.21		47.4	88.36		47.4	153.76		47.4	86.49		47.4	100		47.4	123.21		47.4	193.21		47.4	98.01		47.4	136.89
47.42	82.81		47.42	246.49		47.42	151.29		47.42	240.25		47.42	112.36		47.42	144		47.42	67.24		47.42	82.81		47.42	129.96		47.42	225		47.42	104.04		47.42	136.89
47.44	67.24		47.44	256		47.44	158.76		47.44	243.36		47.44	102.01		47.44	141.61		47.44	67.24		47.44	106.09		47.44	127.69		47.44	187.69		47.44	92.16		47.44	153.76
47.46	79.21		47.46	234.09		47.46	144		47.46	225		47.46	90.25		47.46	169		47.46	65.61		47.46	94.09		47.46	98.01		47.46	204.49		47.46	104.04		47.46	129.96
47.48	82.81		47.48	231.04		47.48	136.89		47.48	225		47.48	102.01		47.48	148.84		47.48	72.25		47.48	92.16		47.48	92.16		47.48	198.81		47.48	73.96		47.48	139.24
47.5	70.56		47.5	234.09		47.5	108.16		47.5	222.01		47.5	90.25		47.5	132.25		47.5	70.56		47.5	102.01		47.5	112.36		47.5	153.76		47.5	86.49		47.5	129.96
47.52	54.76		47.52	207.36		47.52	129.96		47.52	228.01		47.52	100		47.52	148.84		47.52	67.24		47.52	114.49		47.52	108.16		47.52	171.61		47.52	88.36		47.52	156.25
47.54	67.24		47.54	240.25		47.54	110.25		47.54	187.69		47.54	106.09		47.54	132.25		47.54	70.56		47.54	88.36		47.54	77.44		47.54	163.84		47.54	75.69		47.54	153.76
47.56	62.41		47.56	234.09		47.56	114.49		47.56	187.69		47.56	94.09		47.56	108.16		47.56	59.29		47.56	100		47.56	86.49		47.56	153.76		47.56	90.25		47.56	118.81
47.58	59.29		47.58	196		47.58	94.09		47.58	169		47.58	86.49		47.58	118.81		47.58	62.41		47.58	90.25		47.58	96.04		47.58	176.89		47.58	82.81		47.58	110.25
47.6	73.96		47.6	198.81		47.6	84.64		47.6	174.24		47.6	56.25		47.6	108.16		47.6	67.24		47.6	88.36		47.6	94.09		47.6	121		47.6	100		47.6	139.24
47.62	72.25		47.62	184.96		47.62	82.81		47.62	146.41		47.62	62.41		47.62	106.09		47.62	62.41		47.62	94.09		47.62	86.49		47.62	136.89		47.62	88.36		47.62	153.76
47.64	47.61		47.64	182.25		47.64	72.25		47.64	139.24		47.64	67.24		47.64	108.16		47.64	56.25		47.64	88.36		47.64	59.29		47.64	116.64		47.64	72.25		47.64	129.96
47.66	43.56		47.66	196		47.66	70.56		47.66	163.84		47.66	65.61		47.66	100		47.66	53.29		47.66	77.44		47.66	75.69		47.66	112.36		47.66	86.49		47.66	129.96
47.68	47.61		47.68	210.25		47.68	64		47.68	132.25		47.68	56.25		47.68	92.16		47.68	79.21		47.68	100		47.68	77.44		47.68	121		47.68	70.56		47.68	144
47.7	44.89		47.7	169		47.7	72.25		47.7	144		47.7	84.64		47.7	108.16		47.7	56.25		47.7	72.25		47.7	72.25		47.7	100		47.7	70.56		47.7	132.25
47.72	62.41		47.72	193.21		47.72	67.24		47.72	116.64		47.72	67.24		47.72	88.36		47.72	46.24		47.72	104.04		47.72	67.24		47.72	125.44		47.72	73.96		47.72	106.09
47.74	54.76		47.74	179.56		47.74	60.84		47.74	102.01		47.74	56.25		47.74	79.21		47.74	44.89		47.74	94.09		47.74	67.24		47.74	104.04		47.74	75.69		47.74	156.25
47.76	62.41		47.76	174.24		47.76	77.44		47.76	110.25		47.76	67.24		47.76	114.49		47.76	47.61		47.76	96.04		47.76	65.61		47.76	112.36		47.76	62.41		47.76	106.09
47.78	53.29		47.78	171.61		47.78	53.29		47.78	102.01		47.78	70.56		47.78	96.04		47.78	62.41		47.78	82.81		47.78	64		47.78	108.16		47.78	67.24		47.78	127.69
47.8	59.29		47.8	184.96		47.8	51.84		47.8	123.21		47.8	56.25		47.8	114.49		47.8	56.25		47.8	79.21		47.8	62.41		47.8	86.49		47.8	44.89		47.8	114.49
47.82	47.61		47.82	179.56		47.82	62.41		47.82	75.69		47.82	62.41		47.82	94.09		47.82	59.29		47.82	82.81		47.82	67.24		47.82	88.36		47.82	46.24		47.82	110.25
47.84	53.29		47.84	198.81		47.84	67.24		47.84	92.16		47.84	37.21		47.84	88.36		47.84	37.21		47.84	84.64		47.84	49		47.84	79.21		47.84	62.41		47.84	92.16
47.86	54.76		47.86	161.29		47.86	51.84		47.86	90.25		47.86	46.24		47.86	82.81		47.86	56.25		47.86	79.21		47.86	65.61		47.86	81		47.86	54.76		47.86	96.04
47.88	53.29		47.88	174.24		47.88	67.24		47.88	104.04		47.88	65.61		47.88	94.09		47.88	53.29		47.88	75.69		47.88	84.64		47.88	102.01		47.88	54.76		47.88	104.04
47.9	59.29		47.9	158.76		47.9	53.29		47.9	98.01		47.9	67.24		47.9	73.96		47.9	43.56		47.9	92.16		47.9	75.69		47.9	98.01		47.9	59.29		47.9	112.36
47.92	50.41		47.92	174.24		47.92	53.29		47.92	125.44		47.92	64		47.92	96.04		47.92	47.61		47.92	82.81		47.92	68.89		47.92	134.56		47.92	56.25		47.92	86.49
47.94	56.25		47.94	204.49		47.94	70.56		47.94	98.01		47.94	56.25		47.94	72.25		47.94	51.84		47.94	84.64		47.94	92.16		47.94	94.09		47.94	33.64		47.94	88.36
47.96	62.41		47.96	201.64		47.96	49		47.96	88.36		47.96	56.25		47.96	100		47.96	51.84		47.96	84.64		47.96	72.25		47.96	96.04		47.96	43.56		47.96	77.44
47.98	65.61		47.98	176.89		47.98	59.29		47.98	92.16		47.98	54.76		47.98	94.09		47.98	44.89		47.98	72.25		47.98	90.25		47.98	100		47.98	32.49		47.98	116.64
48	51.84		48	182.25		48	56.25		48	108.16		48	56.25		48	90.25		48	59.29		48	100		48	82.81		48	102.01		48	33.64		48	108.16
48.02	67.24		48.02	176.89		48.02	65.61		48.02	108.16		48.02	59.29		48.02	75.69		48.02	54.76		48.02	79.21		48.02	75.69		48.02	116.64		48.02	47.61		48.02	102.01
48.04	60.84		48.04	163.84		48.04	56.25		48.04	92.16		48.04	59.29		48.04	100		48.04	46.24		48.04	82.81		48.04	92.16		48.04	108.16		48.04	44.89		48.04	92.16
48.06	72.25		48.06	171.61		48.06	73.96		48.06	123.21		48.06	39.69		48.06	84.64		48.06	50.41		48.06	106.09		48.06	82.81		48.06	106.09		48.06	24.01		48.06	86.49
48.08	88.36		48.08	187.69		48.08	64		48.08	94.09		48.08	42.25		48.08	94.09		48.08	59.29		48.08	92.16		48.08	70.56		48.08	94.09		48.08	44.89		48.08	96.04
48.1	86.49		48.1	187.69		48.1	82.81		48.1	104.04		48.1	59.29		48.1	88.36		48.1	43.56		48.1	81		48.1	72.25		48.1	96.04		48.1	38.44		48.1	102.01
48.12	86.49		48.12	176.89		48.12	77.44		48.12	106.09		48.12	53.29		48.12	98.01		48.12	62.41		48.12	90.25		48.12	94.09		48.12	110.25		48.12	32.49		48.12	110.25
48.14	77.44		48.14	193.21		48.14	86.49		48.14	106.09		48.14	59.29		48.14	100		48.14	77.44		48.14	79.21		48.14	88.36		48.14	100		48.14	38.44		48.14	88.36
48.16	100		48.16	210.25		48.16	98.01		48.16	94.09		48.16	62.41		48.16	112.36		48.16	54.76		48.16	88.36		48.16	94.09		48.16	136.89		48.16	26.01		48.16	98.01
48.18	96.04		48.18	182.25		48.18	96.04		48.18	106.09		48.18	53.29		48.18	94.09		48.18	67.24		48.18	92.16		48.18	98.01		48.18	112.36		48.18	38.44		48.18	94.09
48.2	110.25		48.2	176.89		48.2	106.09		48.2	112.36		48.2	75.69		48.2	92.16		48.2	59.29		48.2	106.09		48.2	100		48.2	121		48.2	33.64		48.2	104.04
48.22	127.69		48.22	231.04		48.22	96.04		48.22	104.04		48.22	53.29		48.22	110.25		48.22	70.56		48.22	88.36		48.22	112.36		48.22	112.36		48.22	38.44		48.22	114.49
48.24	144		48.24	184.96		48.24	114.49		48.24	125.44		48.24	59.29		48.24	96.04		48.24	70.56		48.24	70.56		48.24	102.01		48.24	127.69		48.24	43.56		48.24	94.09
48.26	136.89		48.26	190.44		48.26	118.81		48.26	123.21		48.26	79.21		48.26	110.25		48.26	57.76		48.26	98.01		48.26	100		48.26	171.61		48.26	47.61		48.26	106.09
48.28	151.29		48.28	193.21		48.28	141.61		48.28	127.69		48.28	84.64		48.28	121		48.28	57.76		48.28	121		48.28	125.44		48.28	151.29		48.28	44.89		48.28	106.09
48.3	123.21		48.3	196		48.3	136.89		48.3	148.84		48.3	90.25		48.3	139.24		48.3	57.76		48.3	102.01		48.3	121		48.3	161.29		48.3	42.25		48.3	121
48.32	123.21		48.32	207.36		48.32	174.24		48.32	144		48.32	82.81		48.32	123.21		48.32	75.69		48.32	88.36		48.32	98.01		48.32	176.89		48.32	62.41		48.32	121
48.34	136.89		48.34	234.09		48.34	146.41		48.34	144		48.34	79.21		48.34	123.21		48.34	59.29		48.34	118.81		48.34	132.25		48.34	187.69		48.34	50.41		48.34	100
48.36	127.69		48.36	252.81		48.36	169		48.36	174.24		48.36	82.81		48.36	129.96		48.36	47.61		48.36	100		48.36	132.25		48.36	193.21		48.36	62.41		48.36	90.25
48.38	110.25		48.38	249.64		48.38	174.24		48.38	184.96		48.38	98.01		48.38	127.69		48.38	70.56		48.38	98.01		48.38	127.69		48.38	207.36		48.38	43.56		48.38	134.56
48.4	121		48.4	243.36		48.4	163.84		48.4	198.81		48.4	88.36		48.4	127.69		48.4	56.25		48.4	90.25		48.4	141.61		48.4	196		48.4	47.61		48.4	118.81
48.42	121		48.42	275.56		48.42	182.25		48.42	182.25		48.42	81		48.42	118.81		48.42	60.84		48.42	114.49		48.42	136.89		48.42	231.04		48.42	56.25		48.42	123.21
48.44	118.81		48.44	228.01		48.44	174.24		48.44	207.36		48.44	82.81		48.44	141.61		48.44	47.61		48.44	116.64		48.44	121		48.44	219.04		48.44	65.61		48.44	127.69
48.46	96.04		48.46	225		48.46	179.56		48.46	201.64		48.46	84.64		48.46	121		48.46	68.89		48.46	127.69		48.46	148.84		48.46	234.09		48.46	67.24		48.46	121
48.48	114.49		48.48	207.36		48.48	169		48.48	210.25		48.48	75.69		48.48	112.36		48.48	54.76		48.48	92.16		48.48	121		48.48	187.69		48.48	67.24		48.48	102.01
48.5	68.89		48.5	231.04		48.5	139.24		48.5	196		48.5	79.21		48.5	112.36		48.5	57.76		48.5	96.04		48.5	134.56		48.5	174.24		48.5	84.64		48.5	102.01
48.52	64		48.52	225		48.52	146.41		48.52	210.25		48.52	75.69		48.52	110.25		48.52	53.29		48.52	96.04		48.52	116.64		48.52	179.56		48.52	67.24		48.52	108.16
48.54	67.24		48.54	207.36		48.54	132.25		48.54	171.61		48.54	73.96		48.54	100		48.54	59.29		48.54	82.81		48.54	102.01		48.54	198.81		48.54	77.44		48.54	112.36
48.56	72.25		48.56	216.09		48.56	129.96		48.56	148.84		48.56	75.69		48.56	81		48.56	62.41		48.56	84.64		48.56	79.21		48.56	161.29		48.56	53.29		48.56	104.04
48.58	51.84		48.58	213.16		48.58	118.81		48.58	163.84		48.58	70.56		48.58	108.16		48.58	51.84		48.58	82.81		48.58	96.04		48.58	129.96		48.58	73.96		48.58	129.96
48.6	53.29		48.6	182.25		48.6	118.81		48.6	146.41		48.6	56.25		48.6	88.36		48.6	51.84		48.6	86.49		48.6	94.09		48.6	151.29		48.6	50.41		48.6	114.49
48.62	53.29		48.62	213.16		48.62	82.81		48.62	144		48.62	62.41		48.62	102.01		48.62	53.29		48.62	90.25		48.62	79.21		48.62	141.61		48.62	50.41		48.62	82.81
48.64	47.61		48.64	169		48.64	90.25		48.64	153.76		48.64	50.41		48.64	102.01		48.64	50.41		48.64	88.36		48.64	64		48.64	123.21		48.64	49		48.64	84.64
48.66	38.44		48.66	187.69		48.66	92.16		48.66	123.21		48.66	56.25		48.66	110.25		48.66	72.25		48.66	88.36		48.66	72.25		48.66	116.64		48.66	59.29		48.66	92.16
48.68	59.29		48.68	179.56		48.68	75.69		48.68	112.36		48.68	47.61		48.68	100		48.68	50.41		48.68	72.25		48.68	68.89		48.68	100		48.68	47.61		48.68	98.01
48.7	50.41		48.7	156.25		48.7	68.89		48.7	102.01		48.7	59.29		48.7	88.36		48.7	46.24		48.7	81		48.7	77.44		48.7	108.16		48.7	47.61		48.7	104.04
48.72	56.25		48.72	196		48.72	75.69		48.72	104.04		48.72	57.76		48.72	79.21		48.72	53.29		48.72	86.49		48.72	92.16		48.72	102.01		48.72	38.44		48.72	102.01
48.74	38.44		48.74	161.29		48.74	57.76		48.74	102.01		48.74	47.61		48.74	84.64		48.74	50.41		48.74	92.16		48.74	62.41		48.74	96.04		48.74	39.69		48.74	102.01
48.76	56.25		48.76	169		48.76	49		48.76	88.36		48.76	37.21		48.76	70.56		48.76	50.41		48.76	72.25		48.76	67.24		48.76	98.01		48.76	36		48.76	96.04
48.78	39.69		48.78	166.41		48.78	54.76		48.78	92.16		48.78	56.25		48.78	92.16		48.78	46.24		48.78	96.04		48.78	54.76		48.78	100		48.78	43.56		48.78	98.01
48.8	51.84		48.8	174.24		48.8	68.89		48.8	86.49		48.8	51.84		48.8	73.96		48.8	47.61		48.8	82.81		48.8	53.29		48.8	65.61		48.8	39.69		48.8	104.04
48.82	53.29		48.82	176.89		48.82	47.61		48.82	77.44		48.82	53.29		48.82	90.25		48.82	44.89		48.82	86.49		48.82	50.41		48.82	92.16		48.82	32.49		48.82	100
48.84	46.24		48.84	171.61		48.84	60.84		48.84	79.21		48.84	47.61		48.84	98.01		48.84	54.76		48.84	68.89		48.84	47.61		48.84	104.04		48.84	38.44		48.84	88.36
48.86	33.64		48.86	184.96		48.86	56.25		48.86	75.69		48.86	50.41		48.86	70.56		48.86	56.25		48.86	67.24		48.86	62.41		48.86	65.61		48.86	43.56		48.86	100
48.88	44.89		48.88	156.25		48.88	44.89		48.88	84.64		48.88	53.29		48.88	70.56		48.88	57.76		48.88	79.21		48.88	47.61		48.88	84.64		48.88	38.44		48.88	114.49
48.9	37.21		48.9	161.29		48.9	40.96		48.9	82.81		48.9	39.69		48.9	82.81		48.9	51.84		48.9	92.16		48.9	62.41		48.9	88.36		48.9	32.49		48.9	92.16
48.92	56.25		48.92	169		48.92	57.76		48.92	72.25		48.92	46.24		48.92	86.49		48.92	62.41		48.92	77.44		48.92	53.29		48.92	77.44		48.92	39.69		48.92	106.09
48.94	47.61		48.94	184.96		48.94	46.24		48.94	98.01		48.94	50.41		48.94	79.21		48.94	46.24		48.94	84.64		48.94	44.89		48.94	79.21		48.94	37.21		48.94	110.25
48.96	47.61		48.96	163.84		48.96	43.56		48.96	75.69		48.96	59.29		48.96	84.64		48.96	65.61		48.96	73.96		48.96	44.89		48.96	79.21		48.96	57.76		48.96	98.01
48.98	65.61		48.98	193.21		48.98	56.25		48.98	94.09		48.98	47.61		48.98	77.44		48.98	64		48.98	102.01		48.98	46.24		48.98	90.25		48.98	40.96		48.98	86.49
49	51.84		49	182.25		49	50.41		49	75.69		49	46.24		49	94.09		49	53.29		49	82.81		49	53.29		49	75.69		49	36		49	112.36
49.02	51.84		49.02	176.89		49.02	65.61		49.02	77.44		49.02	38.44		49.02	96.04		49.02	49		49.02	77.44		49.02	53.29		49.02	84.64		49.02	47.61		49.02	94.09
49.04	59.29		49.04	174.24		49.04	49		49.04	81		49.04	64		49.04	75.69		49.04	40.96		49.04	79.21		49.04	47.61		49.04	92.16		49.04	40.96		49.04	98.01
49.06	44.89		49.06	163.84		49.06	42.25		49.06	92.16		49.06	32.49		49.06	77.44		49.06	53.29		49.06	72.25		49.06	43.56		49.06	84.64		49.06	47.61		49.06	123.21
49.08	44.89		49.08	163.84		49.08	50.41		49.08	100		49.08	53.29		49.08	75.69		49.08	49		49.08	84.64		49.08	49		49.08	92.16		49.08	34.81		49.08	88.36
49.1	40.96		49.1	156.25		49.1	56.25		49.1	90.25		49.1	50.41		49.1	77.44		49.1	54.76		49.1	79.21		49.1	51.84		49.1	82.81		49.1	30.25		49.1	104.04
49.12	62.41		49.12	198.81		49.12	47.61		49.12	77.44		49.12	44.89		49.12	72.25		49.12	67.24		49.12	72.25		49.12	37.21		49.12	90.25		49.12	37.21		49.12	118.81
49.14	38.44		49.14	144		49.14	47.61		49.14	72.25		49.14	56.25		49.14	90.25		49.14	53.29		49.14	73.96		49.14	50.41		49.14	98.01		49.14	47.61		49.14	88.36
49.16	44.89		49.16	169		49.16	53.29		49.16	62.41		49.16	47.61		49.16	90.25		49.16	56.25		49.16	82.81		49.16	54.76		49.16	82.81		49.16	44.89		49.16	102.01
49.18	57.76		49.18	187.69		49.18	32.49		49.18	65.61		49.18	59.29		49.18	81		49.18	59.29		49.18	72.25		49.18	50.41		49.18	84.64		49.18	32.49		49.18	96.04
49.2	38.44		49.2	153.76		49.2	50.41		49.2	92.16		49.2	57.76		49.2	86.49		49.2	43.56		49.2	112.36		49.2	65.61		49.2	70.56		49.2	42.25		49.2	106.09
49.22	43.56		49.22	176.89		49.22	47.61		49.22	77.44		49.22	47.61		49.22	88.36		49.22	56.25		49.22	82.81		49.22	51.84		49.22	81		49.22	32.49		49.22	96.04
49.24	42.25		49.24	166.41		49.24	38.44		49.24	88.36		49.24	42.25		49.24	94.09		49.24	43.56		49.24	75.69		49.24	59.29		49.24	90.25		49.24	46.24		49.24	94.09
49.26	50.41		49.26	171.61		49.26	38.44		49.26	88.36		49.26	37.21		49.26	75.69		49.26	59.29		49.26	68.89		49.26	67.24		49.26	88.36		49.26	21.16		49.26	98.01
49.28	47.61		49.28	166.41		49.28	39.69		49.28	79.21		49.28	39.69		49.28	77.44		49.28	65.61		49.28	79.21		49.28	47.61		49.28	94.09		49.28	33.64		49.28	94.09
49.3	34.81		49.3	179.56		49.3	38.44		49.3	81		49.3	47.61		49.3	79.21		49.3	50.41		49.3	82.81		49.3	62.41		49.3	86.49		49.3	40.96		49.3	94.09
49.32	50.41		49.32	179.56		49.32	47.61		49.32	59.29		49.32	64		49.32	79.21		49.32	53.29		49.32	72.25		49.32	54.76		49.32	82.81		49.32	42.25		49.32	82.81
49.34	43.56		49.34	193.21		49.34	39.69		49.34	82.81		49.34	53.29		49.34	82.81		49.34	53.29		49.34	92.16		49.34	50.41		49.34	90.25		49.34	36		49.34	92.16
49.36	37.21		49.36	158.76		49.36	56.25		49.36	81		49.36	32.49		49.36	94.09		49.36	40.96		49.36	84.64		49.36	59.29		49.36	82.81		49.36	32.49		49.36	114.49
49.38	32.49		49.38	158.76		49.38	30.25		49.38	65.61		49.38	39.69		49.38	72.25		49.38	43.56		49.38	77.44		49.38	56.25		49.38	79.21		49.38	38.44		49.38	98.01
49.4	23.04		49.4	187.69		49.4	54.76		49.4	77.44		49.4	47.61		49.4	79.21		49.4	53.29		49.4	82.81		49.4	49		49.4	64		49.4	47.61		49.4	98.01
49.42	42.25		49.42	151.29		49.42	31.36		49.42	77.44		49.42	56.25		49.42	94.09		49.42	47.61		49.42	90.25		49.42	53.29		49.42	75.69		49.42	54.76		49.42	96.04
49.44	46.24		49.44	176.89		49.44	46.24		49.44	70.56		49.44	53.29		49.44	90.25		49.44	42.25		49.44	72.25		49.44	37.21		49.44	65.61		49.44	37.21		49.44	88.36
49.46	31.36		49.46	182.25		49.46	32.49		49.46	82.81		49.46	56.25		49.46	77.44		49.46	57.76		49.46	108.16		49.46	42.25		49.46	75.69		49.46	53.29		49.46	92.16
49.48	28.09		49.48	153.76		49.48	38.44		49.48	77.44		49.48	46.24		49.48	88.36		49.48	53.29		49.48	92.16		49.48	51.84		49.48	84.64		49.48	54.76		49.48	92.16
49.5	31.36		49.5	161.29		49.5	43.56		49.5	79.21		49.5	53.29		49.5	77.44		49.5	49		49.5	98.01		49.5	40.96		49.5	84.64		49.5	47.61		49.5	114.49
49.52	36		49.52	166.41		49.52	44.89		49.52	84.64		49.52	46.24		49.52	92.16		49.52	62.41		49.52	98.01		49.52	39.69		49.52	75.69		49.52	64		49.52	106.09
49.54	32.49		49.54	158.76		49.54	38.44		49.54	67.24		49.54	34.81		49.54	68.89		49.54	56.25		49.54	94.09		49.54	50.41		49.54	51.84		49.54	50.41		49.54	84.64
49.56	28.09		49.56	169		49.56	40.96		49.56	65.61		49.56	51.84		49.56	81		49.56	53.29		49.56	94.09		49.56	50.41		49.56	96.04		49.56	64		49.56	100
49.58	39.69		49.58	158.76		49.58	27.04		49.58	94.09		49.58	62.41		49.58	86.49		49.58	50.41		49.58	114.49		49.58	42.25		49.58	96.04		49.58	84.64		49.58	106.09
49.6	32.49		49.6	163.84		49.6	29.16		49.6	72.25		49.6	53.29		49.6	98.01		49.6	49		49.6	104.04		49.6	37.21		49.6	79.21		49.6	68.89		49.6	125.44
49.62	38.44		49.62	187.69		49.62	34.81		49.62	67.24		49.62	43.56		49.62	88.36		49.62	62.41		49.62	100		49.62	40.96		49.62	79.21		49.62	62.41		49.62	123.21
49.64	36		49.64	171.61		49.64	38.44		49.64	79.21		49.64	51.84		49.64	72.25		49.64	68.89		49.64	90.25		49.64	47.61		49.64	90.25		49.64	77.44		49.64	82.81
49.66	38.44		49.66	153.76		49.66	42.25		49.66	77.44		49.66	47.61		49.66	102.01		49.66	75.69		49.66	108.16		49.66	44.89		49.66	73.96		49.66	65.61		49.66	127.69
49.68	36		49.68	163.84		49.68	29.16		49.68	84.64		49.68	44.89		49.68	94.09		49.68	57.76		49.68	92.16		49.68	34.81		49.68	79.21		49.68	70.56		49.68	112.36
49.7	43.56		49.7	193.21		49.7	44.89		49.7	72.25		49.7	47.61		49.7	77.44		49.7	53.29		49.7	90.25		49.7	50.41		49.7	96.04		49.7	70.56		49.7	102.01
49.72	40.96		49.72	176.89		49.72	38.44		49.72	75.69		49.72	34.81		49.72	82.81		49.72	67.24		49.72	94.09		49.72	39.69		49.72	67.24		49.72	64		49.72	121
49.74	38.44		49.74	174.24		49.74	40.96		49.74	84.64		49.74	56.25		49.74	98.01		49.74	53.29		49.74	77.44		49.74	46.24		49.74	72.25		49.74	72.25		49.74	88.36
49.76	56.25		49.76	176.89		49.76	30.25		49.76	65.61		49.76	51.84		49.76	73.96		49.76	79.21		49.76	118.81		49.76	47.61		49.76	86.49		49.76	70.56		49.76	106.09
49.78	62.41		49.78	182.25		49.78	33.64		49.78	77.44		49.78	64		49.78	68.89		49.78	72.25		49.78	110.25		49.78	49		49.78	104.04		49.78	70.56		49.78	114.49
49.8	43.56		49.8	144		49.8	40.96		49.8	88.36		49.8	50.41		49.8	81		49.8	81		49.8	108.16		49.8	59.29		49.8	67.24		49.8	60.84		49.8	114.49
49.82	43.56		49.82	184.96		49.82	46.24		49.82	86.49		49.82	53.29		49.82	88.36		49.82	102.01		49.82	116.64		49.82	49		49.82	82.81		49.82	68.89		49.82	121
49.84	62.41		49.84	169		49.84	43.56		49.84	75.69		49.84	51.84		49.84	75.69		49.84	100		49.84	123.21		49.84	54.76		49.84	75.69		49.84	82.81		49.84	118.81
49.86	59.29		49.86	187.69		49.86	51.84		49.86	62.41		49.86	59.29		49.86	96.04		49.86	125.44		49.86	132.25		49.86	49		49.86	77.44		49.86	77.44		49.86	127.69
49.88	62.41		49.88	169		49.88	47.61		49.88	82.81		49.88	62.41		49.88	90.25		49.88	127.69		49.88	121		49.88	56.25		49.88	92.16		49.88	100		49.88	100
49.9	68.89		49.9	184.96		49.9	44.89		49.9	82.81		49.9	56.25		49.9	96.04		49.9	132.25		49.9	136.89		49.9	57.76		49.9	94.09		49.9	75.69		49.9	125.44
49.92	67.24		49.92	201.64		49.92	39.69		49.92	73.96		49.92	62.41		49.92	90.25		49.92	146.41		49.92	163.84		49.92	50.41		49.92	108.16		49.92	50.41		49.92	104.04
49.94	90.25		49.94	193.21		49.94	50.41		49.94	79.21		49.94	62.41		49.94	86.49		49.94	171.61		49.94	193.21		49.94	70.56		49.94	94.09		49.94	86.49		49.94	125.44
49.96	67.24		49.96	163.84		49.96	68.89		49.96	98.01		49.96	72.25		49.96	116.64		49.96	198.81		49.96	187.69		49.96	75.69		49.96	84.64		49.96	77.44		49.96	116.64
[truncated: 1,002 more rows]

## Sheet: Calorimetry
			M0				M-WBA2				M-WBA3				M-WBA4				M-WBA5				M-WBA1
2019-11-06 15:07:27	Temperature [AmbientT(Therm3T)]	Temperature [Temperature]	Heat flow [Signal, 21834:1]	Heat [Signal, 21834:1]	Normalized heat flow [Signal, 21834:1]	Normalized heat [Signal, 21834:1]	Heat flow [Signal, 21834:2]	Heat [Signal, 21834:2]	Normalized heat flow [Signal, 21834:2]	Normalized heat [Signal, 21834:2]	Heat flow [Signal, 21834:3]	Heat [Signal, 21834:3]	Normalized heat flow [Signal, 21834:3]	Normalized heat [Signal, 21834:3]	Heat flow [Signal, 21834:4]	Heat [Signal, 21834:4]	Normalized heat flow [Signal, 21834:4]	Normalized heat [Signal, 21834:4]	Heat flow [Signal, 21834:5]	Heat [Signal, 21834:5]	Normalized heat flow [Signal, 21834:5]	Normalized heat [Signal, 21834:5]	Heat flow [Signal, 21834:6]	Heat [Signal, 21834:6]	Normalized heat flow [Signal, 21834:6]	Normalized heat [Signal, 21834:6]
s	°C	°C	W	J	W/g	J/g	W	J	W/g	J/g	W	J	W/g	J/g	W	J	W/g	J/g	W	J	W/g	J/g	W	J	W/g	J/g
-88234.7	19.6136	19.9987	8.32194e-06		1.38699e-06		8.15996e-06		1.35999e-06		5.64879e-06		1.4122e-06		5.49473e-06		9.15789e-07		8.33041e-06		1.3884e-06		9.36116e-06		1.56019e-06
-88089.7	19.8129	19.999	7.43909e-06		1.23985e-06		7.68883e-06		1.28147e-06		4.84457e-06		1.21114e-06		5.11049e-06		8.51749e-07		8.41516e-06		1.40253e-06		9.94416e-06		1.65736e-06
-87944.8	20.0094	19.9995	2.9755e-06		4.95917e-07		4.02512e-06		6.70853e-07		1.27954e-06		3.19884e-07		1.26499e-06		2.10832e-07		4.86345e-06		8.10575e-07		7.01264e-06		1.16877e-06
-87799.8	20.1809	19.9999	1.7862e-06		2.977e-07		3.70192e-06		6.16987e-07		8.54256e-07		2.13564e-07		3.04551e-07		5.07586e-08		3.44219e-06		5.73699e-07		5.81946e-06		9.69911e-07
-87654.8	20.3388	20.0001	2.02586e-06		3.37644e-07		4.23237e-06		7.05395e-07		1.54461e-06		3.86151e-07		1.17081e-07		1.95135e-08		2.81468e-06		4.69114e-07		4.91755e-06		8.19591e-07
-87509.8	20.4372	20.0002	4.04931e-06		6.74884e-07		6.14959e-06		1.02493e-06		3.48533e-06		8.71334e-07		1.57286e-06		2.62144e-07		4.1483e-06		6.91383e-07		5.59139e-06		9.31898e-07
-87364.8	20.5106	20.0004	5.33381e-06		8.88968e-07		6.97248e-06		1.16208e-06		4.38112e-06		1.09528e-06		2.55241e-06		4.25401e-07		4.89881e-06		8.16468e-07		5.73134e-06		9.55224e-07
-87219.8	20.5727	20.0004	7.92272e-06		1.32045e-06		8.75361e-06		1.45893e-06		6.15138e-06		1.53785e-06		4.63399e-06		7.72331e-07		7.11022e-06		1.18504e-06		7.22853e-06		1.20475e-06
-87074.8	20.605	20.0003	9.36954e-06		1.56159e-06		9.61484e-06		1.60247e-06		7.15743e-06		1.78936e-06		6.11646e-06		1.01941e-06		8.75127e-06		1.45854e-06		8.41074e-06		1.40179e-06
-86929.9	20.641	20.0005	1.17302e-05		1.95504e-06		1.14287e-05		1.90479e-06		8.83312e-06		2.20828e-06		8.42787e-06		1.40464e-06		1.10969e-05		1.84949e-06		1.04074e-05		1.73457e-06
-86784.9	20.68	20.0001	1.19305e-05		1.98842e-06		1.09396e-05		1.82327e-06		8.34813e-06		2.08703e-06		8.30124e-06		1.38354e-06		1.09674e-05		1.8279e-06		1.00491e-05		1.67484e-06
-86639.9	20.7017	20.0002	6.48914e-06		1.08152e-06		5.24161e-06		8.73602e-07		2.71469e-06		6.78672e-07		2.85567e-06		4.75946e-07		5.66314e-06		9.43857e-07		4.75387e-06		7.92312e-07
-86494.9	20.7312	20.0003	6.31273e-06		1.05212e-06		4.96728e-06		8.2788e-07		2.51171e-06		6.27927e-07		2.72594e-06		4.54323e-07		5.5267e-06		9.21116e-07		4.48704e-06		7.4784e-07
-86349.9	20.7587	20.0001	1.17169e-05		1.95282e-06		1.02307e-05		1.70512e-06		7.62119e-06		1.9053e-06		8.18871e-06		1.36478e-06		1.07273e-05		1.78789e-06		9.79824e-06		1.63304e-06
-86204.9	20.7893	20	1.46756e-05		2.44594e-06		1.31501e-05		2.19169e-06		1.04043e-05		2.60107e-06		1.09723e-05		1.82872e-06		1.36988e-05		2.28313e-06		1.26722e-05		2.11204e-06
-86060	20.8117	20.0001	1.51564e-05		2.52607e-06		1.34321e-05		2.23868e-06		1.0674e-05		2.6685e-06		1.11457e-05		1.85762e-06		1.36873e-05		2.28122e-06		1.28768e-05		2.14614e-06
-85915	20.8384	20	1.00406e-05		1.67344e-06		8.11329e-06		1.35222e-06		5.57105e-06		1.39276e-06		5.90299e-06		9.83831e-07		8.52808e-06		1.42135e-06		7.77496e-06		1.29583e-06
-85770	20.8211	20.0001	1.37047e-05		2.28412e-06		1.16589e-05		1.94315e-06		9.12514e-06		2.28129e-06		9.39626e-06		1.56604e-06		1.2392e-05		2.06533e-06		1.15985e-05		1.93309e-06
-85625	20.8498	20.0001	1.48961e-05		2.48268e-06		1.27166e-05		2.11943e-06		1.02539e-05		2.56348e-06		1.04988e-05		1.74979e-06		1.34078e-05		2.23464e-06		1.27208e-05		2.12013e-06
-85480	20.874	20.0002	1.44271e-05		2.40451e-06		1.2251e-05		2.04183e-06		9.68025e-06		2.42006e-06		9.91816e-06		1.65303e-06		1.28706e-05		2.1451e-06		1.23583e-05		2.05971e-06
-85335	20.8832	20.0002	1.37831e-05		2.29718e-06		1.14419e-05		1.90698e-06		9.07755e-06		2.26939e-06		9.10999e-06		1.51833e-06		1.20978e-05		2.0163e-06		1.16888e-05		1.94813e-06
-85190	20.8993	20.0002	1.30403e-05		2.17339e-06		1.0694e-05		1.78233e-06		8.29732e-06		2.07433e-06		8.32597e-06		1.38766e-06		1.12805e-05		1.88009e-06		1.09362e-05		1.82269e-06
-85045.1	20.9126	20.0001	1.30826e-05		2.18044e-06		1.07567e-05		1.79278e-06		8.34784e-06		2.08696e-06		8.32511e-06		1.38752e-06		1.13265e-05		1.88776e-06		1.10225e-05		1.83709e-06
-84900.1	20.9287	20.0001	1.1051e-05		1.84184e-06		8.82936e-06		1.47156e-06		6.58802e-06		1.647e-06		6.3689e-06		1.06148e-06		9.20006e-06		1.53334e-06		9.07297e-06		1.51216e-06
-84755.1	20.916	20.0001	1.21097e-05		2.01828e-06		9.96889e-06		1.66148e-06		7.69074e-06		1.92269e-06		7.46916e-06		1.24486e-06		1.02058e-05		1.70096e-06		1.00651e-05		1.67752e-06
-84610.1	20.9407	20	1.43017e-05		2.38362e-06		1.21581e-05		2.02635e-06		9.76854e-06		2.44214e-06		9.60162e-06		1.60027e-06		1.21865e-05		2.03108e-06		1.21807e-05		2.03012e-06
-84465.1	20.9412	20	1.63338e-05		2.7223e-06		1.42388e-05		2.37314e-06		1.18664e-05		2.9666e-06		1.17134e-05		1.95223e-06		1.41044e-05		2.35074e-06		1.42217e-05		2.37029e-06
-84320.1	20.9562	20.0002	1.56345e-05		2.60575e-06		1.32918e-05		2.2153e-06		1.10009e-05		2.75023e-06		1.06251e-05		1.77085e-06		1.33003e-05		2.21672e-06		1.34518e-05		2.24197e-06
-84175.1	20.9685	20	1.52259e-05		2.53765e-06		1.29855e-05		2.16425e-06		1.07287e-05		2.68218e-06		1.0144e-05		1.69067e-06		1.27774e-05		2.12956e-06		1.29356e-05		2.15593e-06
-84030.2	20.9689	20	1.55749e-05		2.59581e-06		1.32173e-05		2.20288e-06		1.09364e-05		2.7341e-06		1.04834e-05		1.74723e-06		1.31376e-05		2.18961e-06		1.33184e-05		2.21974e-06
-83885.2	20.9894	19.9999	1.73837e-05		2.89729e-06		1.49554e-05		2.49256e-06		1.26471e-05		3.16178e-06		1.22933e-05		2.04888e-06		1.48791e-05		2.47985e-06		1.52277e-05		2.53795e-06
-83740.2	20.9912	20	1.69565e-05		2.82608e-06		1.44403e-05		2.40671e-06		1.21238e-05		3.03094e-06		1.16241e-05		1.93735e-06		1.42136e-05		2.36893e-06		1.45285e-05		2.42142e-06
-83595.2	20.981	20	1.67353e-05		2.78921e-06		1.42747e-05		2.37912e-06		1.18572e-05		2.96431e-06		1.13672e-05		1.89453e-06		1.42936e-05		2.38227e-06		1.45875e-05		2.43125e-06
-83450.2	21.0079	19.9999	1.74202e-05		2.90336e-06		1.48355e-05		2.47258e-06		1.25357e-05		3.13393e-06		1.18294e-05		1.97157e-06		1.48124e-05		2.46874e-06		1.51559e-05		2.52599e-06
-83305.2	20.9946	20.0001	1.76262e-05		2.9377e-06		1.50437e-05		2.50729e-06		1.27524e-05		3.18811e-06		1.1992e-05		1.99867e-06		1.5005e-05		2.50083e-06		1.54031e-05		2.56718e-06
-83160.2	20.9946	20	1.77911e-05		2.96518e-06		1.51569e-05		2.52615e-06		1.28468e-05		3.2117e-06		1.20856e-05		2.01426e-06		1.50695e-05		2.51158e-06		1.55796e-05		2.59661e-06
-83015.3	21.0079	20	1.77031e-05		2.95052e-06		1.50582e-05		2.5097e-06		1.27585e-05		3.18962e-06		1.19731e-05		1.99552e-06		1.50125e-05		2.50209e-06		1.54458e-05		2.57431e-06
-82870.3	20.9822	19.9998	1.68775e-05		2.81291e-06		1.43842e-05		2.39736e-06		1.211e-05		3.0275e-06		1.13048e-05		1.88414e-06		1.43226e-05		2.38709e-06		1.47316e-05		2.45527e-06
-82725.3	20.9903	19.9993	1.4594e-05		2.43234e-06		1.19721e-05		1.99536e-06		9.81795e-06		2.45449e-06		8.98686e-06		1.49781e-06		1.20299e-05		2.00499e-06		1.24948e-05		2.08246e-06
-82580.3	20.9969	19.9996	1.88702e-05		3.14503e-06		1.63348e-05		2.72246e-06		1.41123e-05		3.52807e-06		1.33546e-05		2.22576e-06		1.61877e-05		2.69795e-06		1.66046e-05		2.76743e-06
-82435.3	21.0076	19.9999	2.37128e-05		3.95213e-06		2.11245e-05		3.52075e-06		1.87741e-05		4.69352e-06		1.81134e-05		3.01891e-06		2.11225e-05		3.52041e-06		2.16306e-05		3.6051e-06
-82290.3	21.0115	19.9999	1.40389e-05		2.33982e-06		1.1308e-05		1.88467e-06		9.29472e-06		2.32368e-06		8.25932e-06		1.37655e-06		1.16872e-05		1.94786e-06		1.23429e-05		2.05716e-06
-82145.3	20.9838	20	1.01638e-05		1.69397e-06		7.47807e-06		1.24635e-06		5.6199e-06		1.40497e-06		4.55659e-06		7.59431e-07		7.95592e-06		1.32599e-06		8.60076e-06		1.43346e-06
-82000.4	20.9973	19.9998	2.20255e-05		3.67091e-06		1.95024e-05		3.25041e-06		1.72248e-05		4.30619e-06		1.65293e-05		2.75488e-06		1.97502e-05		3.29171e-06		2.02271e-05		3.37118e-06
-81855.4	21.019	19.9999	2.20191e-05		3.66985e-06		1.9478e-05		3.24633e-06		1.72518e-05		4.31294e-06		1.65412e-05		2.75687e-06		1.98396e-05		3.30661e-06		2.05458e-05		3.42431e-06
-81710.4	21.0036	20.0001	1.79253e-05		2.98755e-06		1.53382e-05		2.55636e-06		1.32539e-05		3.31347e-06		1.24359e-05		2.07266e-06		1.60156e-05		2.66926e-06		1.66395e-05		2.77325e-06
-81565.4	21.0022	19.9999	1.58176e-05		2.63627e-06		1.31717e-05		2.19528e-06		1.11312e-05		2.78281e-06		1.02096e-05		1.7016e-06		1.39642e-05		2.32737e-06		1.45587e-05		2.42646e-06
-81420.4	21.0053	19.9999	1.45951e-05		2.43251e-06		1.19777e-05		1.99629e-06		1.00454e-05		2.51136e-06		9.09699e-06		1.51617e-06		1.27397e-05		2.12328e-06		1.3365e-05		2.2275e-06
-81275.4	21.0067	20	1.57979e-05		2.63299e-06		1.33238e-05		2.22063e-06		1.12913e-05		2.82282e-06		1.04169e-05		1.73615e-06		1.39825e-05		2.33041e-06		1.46486e-05		2.44144e-06
-81130.5	21.0218	19.9999	1.97623e-05		3.29372e-06		1.73652e-05		2.8942e-06		1.52625e-05		3.81563e-06		1.42896e-05		2.3816e-06		1.77861e-05		2.96435e-06		1.85634e-05		3.0939e-06
-80985.5	21.0149	19.9998	1.84751e-05		3.07918e-06		1.59598e-05		2.65997e-06		1.3983e-05		3.49574e-06		1.30806e-05		2.18011e-06		1.64858e-05		2.74764e-06		1.7279e-05		2.87983e-06
-80840.5	21.0054	19.9998	1.49985e-05		2.49975e-06		1.24446e-05		2.0741e-06		1.06899e-05		2.67249e-06		9.64047e-06		1.60674e-06		1.31007e-05		2.18345e-06		1.39675e-05		2.32792e-06
-80695.5	21.0161	19.9999	1.57234e-05		2.62057e-06		1.33598e-05		2.22663e-06		1.15114e-05		2.87786e-06		1.04922e-05		1.7487e-06		1.38985e-05		2.31642e-06		1.47893e-05		2.46488e-06
-80550.5	21.0212	19.9999	1.6326e-05		2.721e-06		1.39997e-05		2.33329e-06		1.21741e-05		3.04353e-06		1.10991e-05		1.84985e-06		1.45676e-05		2.42793e-06		1.54564e-05		2.57607e-06
-80405.5	21.004	19.9998	1.38247e-05		2.30411e-06		1.14864e-05		1.91439e-06		9.84738e-06		2.46184e-06		8.82023e-06		1.47004e-06		1.20799e-05		2.01332e-06		1.30664e-05		2.17773e-06
-80260.5	21.0041	20.0001	1.00871e-05		1.68118e-06		7.78901e-06		1.29817e-06		6.29983e-06		1.57496e-06		5.1065e-06		8.51084e-07		8.57537e-06		1.42923e-06		9.56875e-06		1.59479e-06
-80115.6	21.0246	20.0002	9.85676e-06		1.64279e-06		7.61891e-06		1.26982e-06		6.15538e-06		1.53884e-06		5.08213e-06		8.47022e-07		8.14585e-06		1.35764e-06		9.3105e-06		1.55175e-06
-79970.6	21.0143	20	1.40131e-05		2.33552e-06		1.19643e-05		1.99405e-06		1.03611e-05		2.59027e-06		9.36434e-06		1.56072e-06		1.23234e-05		2.0539e-06		1.35236e-05		2.25393e-06
-79825.6	21.0166	20.0001	1.42095e-05		2.36825e-06		1.23033e-05		2.05054e-06		1.07342e-05		2.68356e-06		9.63566e-06		1.60594e-06		1.24602e-05		2.0767e-06		1.38908e-05		2.31513e-06
-79680.6	21.0145	20	1.15929e-05		1.93216e-06		9.7296e-06		1.6216e-06		8.20978e-06		2.05244e-06		7.10238e-06		1.18373e-06		9.83542e-06		1.63924e-06		1.13484e-05		1.8914e-06
-79535.6	21	19.9998	1.06832e-05		1.78054e-06		8.83272e-06		1.47212e-06		7.38739e-06		1.84685e-06		6.32773e-06		1.05462e-06		8.98075e-06		1.49679e-06		1.04138e-05		1.73563e-06
-79390.6	21.0206	19.9998	1.25479e-05		2.09131e-06		1.0759e-05		1.79317e-06		9.35061e-06		2.33765e-06		8.35723e-06		1.39287e-06		1.08081e-05		1.80136e-06		1.21972e-05		2.03286e-06
-79245.6	21.0257	19.9999	1.3498e-05		2.24967e-06		1.17487e-05		1.95811e-06		1.0302e-05		2.5755e-06		9.26462e-06		1.5441e-06		1.17457e-05		1.95761e-06		1.33298e-05		2.22163e-06
-79100.7	21.0252	20	1.15078e-05		1.91797e-06		9.71748e-06		1.61958e-06		8.39016e-06		2.09754e-06		7.35369e-06		1.22561e-06		9.84737e-06		1.64123e-06		1.15176e-05		1.91961e-06
-78955.7	21.0221	19.9998	9.44976e-06		1.57496e-06		7.76272e-06		1.29379e-06		6.53525e-06		1.63381e-06		5.43513e-06		9.05855e-07		7.78228e-06		1.29705e-06		9.56995e-06		1.59499e-06
-78810.7	21.0183	20.0001	1.04736e-05		1.74561e-06		8.67119e-06		1.4452e-06		7.47309e-06		1.86827e-06		6.42311e-06		1.07052e-06		9.01246e-06		1.50208e-06		1.06974e-05		1.7829e-06
-78665.7	21.0113	19.9999	9.25643e-06		1.54274e-06		7.69316e-06		1.28219e-06		6.53748e-06		1.63437e-06		5.35974e-06		8.93289e-07		7.81264e-06		1.30211e-06		9.51671e-06		1.58612e-06
-78520.7	21.017	19.9999	7.45296e-06		1.24216e-06		5.96102e-06		9.93503e-07		4.82518e-06		1.2063e-06		3.62986e-06		6.04977e-07		6.01333e-06		1.00222e-06		7.7576e-06		1.29293e-06
-78375.7	21.0166	20	9.37233e-06		1.56206e-06		8.01344e-06		1.33557e-06		6.97885e-06		1.74471e-06		5.81107e-06		9.68511e-07		8.03464e-06		1.33911e-06		9.7355e-06		1.62258e-06
-78230.7	21.0167	20.0001	1.03888e-05		1.73147e-06		8.90031e-06		1.48338e-06		8.00343e-06		2.00086e-06		6.77912e-06		1.12985e-06		8.87317e-06		1.47886e-06		1.07993e-05		1.79988e-06
-78085.8	21.0251	20	1.14947e-05		1.91579e-06		1.00894e-05		1.68156e-06		9.13203e-06		2.28301e-06		8.1245e-06		1.35408e-06		1.00891e-05		1.68151e-06		1.20196e-05		2.00326e-06
-77940.8	21.0194	20.0001	1.33144e-05		2.21907e-06		1.18074e-05		1.96789e-06		1.07876e-05		2.69689e-06		9.72974e-06		1.62162e-06		1.16585e-05		1.94309e-06		1.34088e-05		2.23479e-06
-77795.8	21.0344	19.9999	1.26756e-05		2.1126e-06		1.1178e-05		1.86299e-06		1.01944e-05		2.54859e-06		9.15026e-06		1.52504e-06		1.10468e-05		1.84113e-06		1.27598e-05		2.12663e-06
-77650.8	21.0281	20	1.02124e-05		1.70206e-06		8.56694e-06		1.42782e-06		7.7205e-06		1.93013e-06		6.57344e-06		1.09557e-06		8.69118e-06		1.44853e-06		1.03162e-05		1.71936e-06
-77505.8	21.0279	19.9999	7.64138e-06		1.27356e-06		5.84674e-06		9.74457e-07		5.05524e-06		1.26381e-06		4.04507e-06		6.74178e-07		6.08944e-06		1.01491e-06		7.68934e-06		1.28156e-06
-77360.8	21.0361	19.9998	5.5866e-06		9.311e-07		4.03219e-06		6.72031e-07		3.30103e-06		8.25258e-07		2.16016e-06		3.60026e-07		4.2234e-06		7.039e-07		5.85594e-06		9.75991e-07
-77215.8	21.0458	20	7.71184e-06		1.28531e-06		6.01469e-06		1.00245e-06		5.30888e-06		1.32722e-06		4.17198e-06		6.95329e-07		6.11946e-06		1.01991e-06		7.81454e-06		1.30242e-06
-77070.9	21.0447	19.9998	8.89866e-06		1.48311e-06		7.45012e-06		1.24169e-06		6.73993e-06		1.68498e-06		5.75007e-06		9.58345e-07		7.48131e-06		1.24689e-06		9.28787e-06		1.54798e-06
-76925.9	21.0299	19.9999	5.5361e-06		9.22684e-07		4.18449e-06		6.97414e-07		3.6115e-06		9.02874e-07		2.64483e-06		4.40806e-07		4.12846e-06		6.88076e-07		6.06225e-06		1.01037e-06
-76780.9	21.017	20	1.99228e-06		3.32047e-07		6.55527e-07		1.09255e-07		3.99267e-07		9.98167e-08		-8.11207e-07		-1.35201e-07		7.72876e-07		1.28813e-07		2.75668e-06		4.59446e-07
-76635.9	21.022	20	1.53105e-06		2.55175e-07		3.77176e-07		6.28626e-08		7.73233e-08		1.93308e-08		-1.07904e-06		-1.79839e-07		2.6767e-07		4.46117e-08		2.25552e-06		3.75919e-07
-76490.9	21.0398	20	4.40869e-06		7.34782e-07		3.31288e-06		5.52147e-07		3.08419e-06		7.71047e-07		1.97218e-06		3.28696e-07		3.21587e-06		5.35978e-07		5.26683e-06		8.77805e-07
-76345.9	21.0325	19.9998	5.88239e-06		9.80398e-07		5.01874e-06		8.36457e-07		4.66299e-06		1.16575e-06		3.73426e-06		6.22377e-07		4.82313e-06		8.03854e-07		7.00503e-06		1.1675e-06
-76200.9	21.0394	20	6.26274e-06		1.04379e-06		5.36115e-06		8.93525e-07		5.11578e-06		1.27894e-06		4.02082e-06		6.70137e-07		5.24169e-06		8.73615e-07		7.37928e-06		1.22988e-06
-76056	21.0029	19.9998	4.30344e-06		7.1724e-07		3.47812e-06		5.79686e-07		3.11121e-06		7.77804e-07		2.02828e-06		3.38047e-07		3.35343e-06		5.58905e-07		5.4178e-06		9.02967e-07
-75911	21.0452	20	5.2326e-06		8.721e-07		4.21394e-06		7.02323e-07		4.04156e-06		1.01039e-06		3.05255e-06		5.08758e-07		4.11639e-06		6.86065e-07		6.14971e-06		1.02495e-06
-75766	21.0305	19.9998	4.41583e-06		7.35971e-07		3.4561e-06		5.76016e-07		3.39138e-06		8.47845e-07		2.39856e-06		3.9976e-07		3.46684e-06		5.77806e-07		5.35153e-06		8.91921e-07
-75621	21.0283	19.9999	3.81254e-06		6.35423e-07		2.83705e-06		4.72842e-07		2.87915e-06		7.19788e-07		1.81982e-06		3.03303e-07		2.80566e-06		4.6761e-07		4.68025e-06		7.80042e-07
-75476	21.0289	20.0001	5.47986e-06		9.13311e-07		4.59675e-06		7.66126e-07		4.54555e-06		1.13639e-06		3.60316e-06		6.00527e-07		4.50018e-06		7.5003e-07		6.32764e-06		1.05461e-06
-75331	21.0506	20.0001	7.14524e-06		1.19087e-06		6.11954e-06		1.01992e-06		6.17276e-06		1.54319e-06		5.2819e-06		8.80316e-07		6.24597e-06		1.04099e-06		7.99332e-06		1.33222e-06
-75186.1	21.0499	20	6.96082e-06		1.16014e-06		5.80579e-06		9.67631e-07		6.01495e-06		1.50374e-06		5.18626e-06		8.64377e-07		5.98722e-06		9.9787e-07		7.63906e-06		1.27318e-06
-75041.1	21.0572	20	7.9388e-06		1.32313e-06		6.64148e-06		1.10691e-06		6.7741e-06		1.69353e-06		6.08579e-06		1.0143e-06		6.87732e-06		1.14622e-06		8.47101e-06		1.41183e-06
-74896.1	21.0189	20	-4.39105e-06		-7.31841e-07		-5.67247e-06		-9.45411e-07		-5.18188e-06		-1.29547e-06		-6.16667e-06		-1.02778e-06		-5.3269e-06		-8.87817e-07		-3.55854e-06		-5.9309e-07
-74751.1	21.0371	19.9999	6.91887e-06		1.15315e-06		5.78844e-06		9.64739e-07		6.02527e-06		1.50632e-06		5.33898e-06		8.8983e-07		5.90583e-06		9.84305e-07		7.4873e-06		1.24788e-06
-74606.1	21.0298	19.9999	-1.49043e-07		-2.48405e-08		-1.11082e-06		-1.85136e-07		-7.95656e-07		-1.98914e-07		-1.56217e-06		-2.60362e-07		-1.11046e-06		-1.85077e-07		7.36646e-07		1.22774e-07
-74461.1	21.0351	19.9998	-1.18105e-07		-1.96842e-08		-9.9752e-07		-1.66253e-07		-5.45722e-07		-1.3643e-07		-1.29927e-06		-2.16545e-07		-9.45536e-07		-1.57589e-07		7.7902e-07		1.29837e-07
-74316.1	21.0521	19.9998	2.63913e-06		4.39854e-07		1.82549e-06		3.04248e-07		2.24732e-06		5.6183e-07		1.55833e-06		2.59721e-07		1.83241e-06		3.05401e-07		3.59057e-06		5.98428e-07
-74171.2	21.038	19.9997	4.30277e-06		7.17128e-07		3.48437e-06		5.80728e-07		4.01247e-06		1.00312e-06		3.20551e-06		5.34252e-07		3.43876e-06		5.73126e-07		5.24746e-06		8.74577e-07
-74026.2	21.0428	19.9998	3.06296e-06		5.10493e-07		2.35112e-06		3.91853e-07		2.79707e-06		6.99267e-07		2.07684e-06		3.4614e-07		2.21043e-06		3.68405e-07		4.07041e-06		6.78402e-07
-73881.2	21.0454	19.9997	6.79324e-07		1.13221e-07		-2.98125e-08		-4.96875e-09		4.34285e-07		1.08571e-07		-2.96271e-07		-4.93786e-08		-1.11e-07		-1.85e-08		1.63487e-06		2.72478e-07
-73736.2	21.0529	19.9999	2.03822e-06		3.39703e-07		1.28511e-06		2.14184e-07		1.84026e-06		4.60065e-07		1.16983e-06		1.94971e-07		1.37194e-06		2.28657e-07		2.99214e-06		4.9869e-07
-73591.2	21.0384	20	3.55188e-06		5.91981e-07		2.82614e-06		4.71023e-07		3.299e-06		8.24749e-07		2.74941e-06		4.58236e-07		2.89599e-06		4.82665e-07		4.5107e-06		7.51783e-07
-73446.2	21.0531	19.9998	1.61163e-06		2.68605e-07		8.10336e-07		1.35056e-07		1.51257e-06		3.78143e-07		8.10984e-07		1.35164e-07		1.03209e-06		1.72014e-07		2.68984e-06		4.48306e-07
-73301.2	21.0351	19.9999	1.51043e-06		2.51738e-07		6.11678e-07		1.01946e-07		1.33709e-06		3.34273e-07		7.19732e-07		1.19955e-07		1.01257e-06		1.68761e-07		2.53541e-06		4.22569e-07
-73156.3	21.038	19.9999	1.00672e-06		1.67786e-07		1.45864e-07		2.43107e-08		1.00198e-06		2.50494e-07		2.81462e-07		4.69103e-08		6.1247e-07		1.02078e-07		2.12797e-06		3.54662e-07
-73011.3	21.0402	20	-1.2702e-06		-2.11701e-07		-2.07562e-06		-3.45937e-07		-1.23005e-06		-3.07513e-07		-1.84169e-06		-3.06948e-07		-1.71202e-06		-2.85337e-07		-1.78245e-07		-2.97074e-08
-72866.3	21.0645	19.9999	1.21265e-06		2.02108e-07		5.25939e-07		8.76564e-08		1.3208e-06		3.30199e-07		8.95313e-07		1.49219e-07		1.02363e-06		1.70605e-07		2.5358e-06		4.22634e-07
-72721.3	21.0496	20	4.52494e-06		7.54156e-07		3.79814e-06		6.33024e-07		4.49077e-06		1.12269e-06		4.11252e-06		6.8542e-07		4.11815e-06		6.86359e-07		5.52646e-06		9.21077e-07
-72576.3	21.0526	20	8.59003e-06		1.43167e-06		7.78196e-06		1.29699e-06		8.34288e-06		2.08572e-06		8.19833e-06		1.36639e-06		8.11913e-06		1.35319e-06		9.39792e-06		1.56632e-06
-72431.3	21.0547	19.9999	8.65058e-06		1.44176e-06		7.64064e-06		1.27344e-06		8.24864e-06		2.06216e-06		7.99454e-06		1.33242e-06		8.03585e-06		1.33931e-06		9.23208e-06		1.53868e-06
-72286.3	21.0295	19.9999	3.97468e-06		6.62447e-07		2.80572e-06		4.6762e-07		3.52468e-06		8.8117e-07		3.25585e-06		5.42641e-07		3.3756e-06		5.62601e-07		4.43628e-06		7.3938e-07
-72141.4	21.0389	19.9999	2.31157e-06		3.85261e-07		9.69174e-07		1.61529e-07		1.84499e-06		4.61248e-07		1.57311e-06		2.62185e-07		1.83556e-06		3.05926e-07		2.78967e-06		4.64945e-07
-71996.4	21.0256	19.9999	1.9885e-06		3.31416e-07		9.39327e-07		1.56555e-07		1.69277e-06		4.23192e-07		1.47616e-06		2.46026e-07		1.55307e-06		2.58845e-07		2.48199e-06		4.13665e-07
-71851.4	21.0366	19.9998	5.41787e-06		9.02979e-07		4.2634e-06		7.10566e-07		4.96499e-06		1.24125e-06		4.81569e-06		8.02615e-07		4.93125e-06		8.21876e-07		5.77187e-06		9.61979e-07
-71706.4	21.023	19.9999	4.7361e-06		7.8935e-07		3.55825e-06		5.93042e-07		4.33348e-06		1.08337e-06		4.2216e-06		7.03601e-07		4.2282e-06		7.047e-07		5.08147e-06		8.46911e-07
-71561.4	21.0337	19.9999	5.21988e-06		8.69981e-07		4.14144e-06		6.9024e-07		4.91121e-06		1.2278e-06		4.78222e-06		7.97037e-07		4.93617e-06		8.22696e-07		5.8188e-06		9.698e-07
-71416.4	21.0346	19.9999	4.20166e-06		7.00277e-07		3.16019e-06		5.26698e-07		3.80721e-06		9.51803e-07		3.77225e-06		6.28708e-07		3.72848e-06		6.21413e-07		4.64325e-06		7.73875e-07
-71271.4	21.0262	19.9999	5.72946e-06		9.5491e-07		4.63062e-06		7.7177e-07		5.39146e-06		1.34787e-06		5.22422e-06		8.70704e-07		5.21643e-06		8.69404e-07		6.17069e-06		1.02845e-06
-71126.5	21.028	19.9999	6.63487e-06		1.10581e-06		5.51767e-06		9.19611e-07		6.24836e-06		1.56209e-06		6.08762e-06		1.0146e-06		6.00296e-06		1.00049e-06		6.90933e-06		1.15155e-06
-70981.5	21.0315	20	5.25897e-06		8.76495e-07		4.13296e-06		6.88827e-07		4.93952e-06		1.23488e-06		4.82644e-06		8.04406e-07		4.89704e-06		8.16173e-07		5.75387e-06		9.58978e-07
-70836.5	21.0347	20	5.38556e-06		8.97593e-07		4.42373e-06		7.37288e-07		5.07141e-06		1.26785e-06		5.01943e-06		8.36571e-07		5.08046e-06		8.46743e-07		5.98124e-06		9.96874e-07
-70691.5	21.0314	20	3.31089e-06		5.51815e-07		2.15714e-06		3.59524e-07		2.91613e-06		7.29033e-07		2.72291e-06		4.53818e-07		2.77067e-06		4.61779e-07		3.73957e-06		6.23261e-07
-70546.5	21.0325	19.9999	-2.02277e-06		-3.37128e-07		-3.09386e-06		-5.15644e-07		-2.19123e-06		-5.47808e-07		-2.41172e-06		-4.01953e-07		-2.41043e-06		-4.01738e-07		-1.3152e-06		-2.192e-07
-70401.5	21.0173	20	-1.90938e-06		-3.1823e-07		-2.74053e-06		-4.56755e-07		-1.7453e-06		-4.36325e-07		-2.07919e-06		-3.46531e-07		-2.21668e-06		-3.69447e-07		-1.08848e-06		-1.81413e-07
-70256.6	21.0439	19.9998	3.94768e-06		6.57947e-07		3.26856e-06		5.4476e-07		4.1838e-06		1.04595e-06		3.83932e-06		6.39886e-07		3.63628e-06		6.06046e-07		4.81988e-06		8.03314e-07
-70111.6	21.0414	19.9999	4.43069e-06		7.38448e-07		3.87941e-06		6.46569e-07		4.64158e-06		1.1604e-06		4.34158e-06		7.23597e-07		4.00581e-06		6.67636e-07		5.26394e-06		8.77323e-07
-69966.6	21.0544	20	4.55365e-07		7.58942e-08		-2.67e-08		-4.44999e-09		9.36789e-07		2.34197e-07		3.91117e-07		6.51861e-08		1.52067e-07		2.53446e-08		1.53727e-06		2.56212e-07
-69821.6	21.0445	19.9999	2.08018e-06		3.46696e-07		1.68395e-06		2.80659e-07		2.54286e-06		6.35715e-07		2.1103e-06		3.51717e-07		1.87467e-06		3.12446e-07		3.18009e-06		5.30014e-07
-69676.6	21.0419	20	2.19179e-06		3.65298e-07		1.71049e-06		2.85081e-07		2.67405e-06		6.68512e-07		2.23057e-06		3.71762e-07		1.81615e-06		3.02691e-07		3.23361e-06		5.38934e-07
-69531.6	21.0341	19.9998	2.1701e-06		3.61683e-07		1.68848e-06		2.81413e-07		2.61441e-06		6.53603e-07		2.20241e-06		3.67069e-07		1.7286e-06		2.881e-07		3.14923e-06		5.24872e-07
-69386.6	21.0309	19.9999	7.20471e-07		1.20079e-07		1.96118e-07		3.26863e-08		1.19451e-06		2.98627e-07		6.96933e-07		1.16155e-07		3.29887e-07		5.49811e-08		1.72175e-06		2.86958e-07
-69241.7	21.0309	19.9998	-2.66858e-07		-4.44764e-08		-7.00582e-07		-1.16764e-07		3.84439e-07		9.61097e-08		-2.68328e-07		-4.47214e-08		-5.5263e-07		-9.2105e-08		8.21604e-07		1.36934e-07
-69096.7	21.0506	20	7.57017e-07		1.2617e-07		5.34753e-07		8.91255e-08		1.4286e-06		3.57151e-07		8.74788e-07		1.45798e-07		5.11229e-07		8.52049e-08		1.86211e-06		3.10351e-07
-68951.7	21.0557	20.0001	1.83764e-06		3.06273e-07		1.49928e-06		2.49879e-07		2.38827e-06		5.97068e-07		1.9689e-06		3.2815e-07		1.4849e-06		2.47483e-07		2.8689e-06		4.7815e-07
-68806.7	21.0529	20.0001	2.04895e-06		3.41492e-07		1.64284e-06		2.73806e-07		2.57502e-06		6.43755e-07		2.15703e-06		3.59505e-07		1.58924e-06		2.64873e-07		2.96071e-06		4.93451e-07
-68661.7	21.0677	19.9998	3.12906e-06		5.21511e-07		2.71936e-06		4.53226e-07		3.74951e-06		9.37379e-07		3.33013e-06		5.55022e-07		2.64524e-06		4.40873e-07		4.01897e-06		6.69829e-07
-68516.7	21.0604	19.9998	3.87097e-06		6.45162e-07		3.31344e-06		5.5224e-07		4.3973e-06		1.09932e-06		4.07436e-06		6.79061e-07		3.44457e-06		5.74096e-07		4.76108e-06		7.93514e-07
-68371.7	21.0388	20	3.84226e-06		6.40376e-07		3.32419e-06		5.54031e-07		4.45971e-06		1.11493e-06		3.98877e-06		6.64796e-07		3.57947e-06		5.96578e-07		4.78313e-06		7.97188e-07
-68226.8	21.0551	19.9998	3.16311e-06		5.27185e-07		2.53726e-06		4.22876e-07		3.69566e-06		9.23916e-07		3.17292e-06		5.2882e-07		2.78107e-06		4.63511e-07		3.89066e-06		6.48444e-07
-68081.8	21.053	20.0001	1.93788e-06		3.22981e-07		1.28461e-06		2.14101e-07		2.44954e-06		6.12385e-07		1.89018e-06		3.1503e-07		1.48676e-06		2.47793e-07		2.62474e-06		4.37457e-07
-67936.8	21.0446	19.9999	4.11585e-06		6.85975e-07		3.46859e-06		5.78098e-07		4.58258e-06		1.14564e-06		4.05162e-06		6.7527e-07		3.63949e-06		6.06582e-07		4.62953e-06		7.71588e-07
-67791.8	21.0486	19.9999	4.71927e-06		7.86545e-07		4.04283e-06		6.73804e-07		5.138e-06		1.2845e-06		4.65901e-06		7.76502e-07		4.28976e-06		7.1496e-07		5.36867e-06		8.94779e-07
-67646.8	21.0523	19.9999	4.07228e-06		6.78714e-07		3.25051e-06		5.41752e-07		4.28643e-06		1.07161e-06		3.95377e-06		6.58961e-07		3.47814e-06		5.79689e-07		4.53998e-06		7.56663e-07
-67501.8	21.0429	20	3.21567e-06		5.35945e-07		2.51167e-06		4.18612e-07		3.53956e-06		8.84891e-07		3.18136e-06		5.30227e-07		2.69371e-06		4.48952e-07		3.74167e-06		6.23612e-07
-67356.8	21.0383	20	3.27868e-06		5.46447e-07		2.65193e-06		4.41988e-07		3.6672e-06		9.16799e-07		3.21465e-06		5.35774e-07		2.85902e-06		4.76503e-07		3.90663e-06		6.51105e-07
-67211.9	21.0351	20	2.42456e-06		4.04093e-07		1.61473e-06		2.69122e-07		2.78671e-06		6.96676e-07		2.20566e-06		3.67611e-07		1.82141e-06		3.03568e-07		2.75431e-06		4.59052e-07
-67066.9	21.043	19.9999	3.10207e-06		5.17011e-07		2.30282e-06		3.83804e-07		3.56293e-06		8.90733e-07		2.99997e-06		4.99995e-07		2.62392e-06		4.3732e-07		3.5188e-06		5.86467e-07
-66921.9	21.0348	19.9998	3.35681e-06		5.59468e-07		2.5483e-06		4.24716e-07		3.61567e-06		9.03918e-07		3.19213e-06		5.32022e-07		2.71564e-06		4.52607e-07		3.6612e-06		6.102e-07
-66776.9	21.0583	19.9999	1.91984e-06		3.19973e-07		1.03508e-06		1.72514e-07		2.25226e-06		5.63064e-07		1.81982e-06		3.03304e-07		1.23509e-06		2.05849e-07		2.10931e-06		3.51551e-07
-66631.9	21.0501	19.9999	1.87321e-06		3.12202e-07		1.25624e-06		2.09373e-07		2.24911e-06		5.62277e-07		1.98164e-06		3.30273e-07		1.247e-06		2.07833e-07		2.10127e-06		3.50212e-07
-66486.9	21.0331	19.9999	6.94854e-07		1.15809e-07		5.94379e-09		9.90632e-10		1.20728e-06		3.0182e-07		8.8815e-07		1.48025e-07		2.67875e-07		4.46458e-08		1.24463e-06		2.07438e-07
-66341.9	21.0365	20	3.69751e-06		6.16252e-07		3.21592e-06		5.35986e-07		4.11412e-06		1.02853e-06		3.86835e-06		6.44726e-07		3.23533e-06		5.39222e-07		4.14615e-06		6.91026e-07
-66197	21.0339	19.9998	4.15334e-06		6.92224e-07		3.56475e-06		5.94125e-07		4.58501e-06		1.14625e-06		4.33645e-06		7.22742e-07		3.72029e-06		6.20048e-07		4.65912e-06		7.7652e-07
-66052	21.0361	20	1.64546e-06		2.74244e-07		9.27142e-07		1.54524e-07		2.02548e-06		5.0637e-07		1.81678e-06		3.02797e-07		1.11241e-06		1.85401e-07		2.05172e-06		3.41953e-07
-65907	21.0323	19.9998	-1.27963e-06		-2.13272e-07		-1.92211e-06		-3.20352e-07		-6.07315e-07		-1.51829e-07		-1.05327e-06		-1.75546e-07		-1.72152e-06		-2.8692e-07		-7.78122e-07		-1.29687e-07
-65762	21.0368	19.9999	-2.75034e-06		-4.58389e-07		-3.32462e-06		-5.54104e-07		-1.95016e-06		-4.8754e-07		-2.48782e-06		-4.14636e-07		-3.09027e-06		-5.15046e-07		-2.03388e-06		-3.3898e-07
-65617	21.025	20	-3.94888e-06		-6.58147e-07		-4.30605e-06		-7.17675e-07		-2.95539e-06		-7.38847e-07		-3.49132e-06		-5.81887e-07		-4.33126e-06		-7.21876e-07		-3.18864e-06		-5.31441e-07
-65472	21.0219	19.9999	3.66424e-06		6.10706e-07		3.51539e-06		5.85898e-07		4.63768e-06		1.15942e-06		4.33315e-06		7.22191e-07		3.2948e-06		5.49134e-07		4.4558e-06		7.42634e-07
-65327	21.0309	19.9999	4.77996e-06		7.96659e-07		4.613e-06		7.68833e-07		5.62323e-06		1.40581e-06		5.34302e-06		8.90504e-07		4.21889e-06		7.03148e-07		5.46967e-06		9.11612e-07
-65182.1	21.0362	19.9999	2.09043e-06		3.48405e-07		1.68262e-06		2.80437e-07		2.97655e-06		7.44137e-07		2.457e-06		4.09501e-07		1.4768e-06		2.46133e-07		2.72192e-06		4.53654e-07
-65037.1	21.0299	19.9998	8.31042e-07		1.38507e-07		4.06694e-07		6.77824e-08		1.76273e-06		4.40682e-07		1.21891e-06		2.03151e-07		3.02803e-07		5.04672e-08		1.48655e-06		2.47759e-07
-64892.1	21.021	19.9999	5.81636e-07		9.69393e-08		1.62015e-07		2.70025e-08		1.37332e-06		3.43329e-07		9.28319e-07		1.5472e-07		3.12177e-08		5.20296e-09		1.10586e-06		1.8431e-07
-64747.1	21.0295	19.9999	3.32462e-07		5.54104e-08		-1.59758e-07		-2.66263e-08		1.24494e-06		3.11234e-07		7.44209e-07		1.24035e-07		-1.23256e-07		-2.05427e-08		7.89564e-07		1.31594e-07
-64602.1	21.0387	19.9999	4.25295e-08		7.08824e-09		-3.38819e-07		-5.64699e-08		9.87892e-07		2.46973e-07		4.71305e-07		7.85509e-08		-4.20559e-07		-7.00931e-08		5.67749e-07		9.46248e-08
-64457.1	21.0266	20	2.92868e-06		4.88114e-07		2.46685e-06		4.11142e-07		3.77351e-06		9.43378e-07		3.24803e-06		5.41338e-07		2.4491e-06		4.08184e-07		3.33363e-06		5.55605e-07
-64312.2	21.0309	20	3.47055e-06		5.78424e-07		3.10725e-06		5.17875e-07		4.23078e-06		1.05769e-06		3.71856e-06		6.19759e-07		2.88927e-06		4.81546e-07		3.83797e-06		6.39662e-07
-64167.2	21.035	19.9999	2.99825e-06		4.99708e-07		2.63943e-06		4.39905e-07		3.69621e-06		9.24053e-07		3.25245e-06		5.42075e-07		2.47559e-06		4.12599e-07		3.43216e-06		5.72026e-07
-64022.2	21.0133	20	3.37806e-06		5.6301e-07		2.79539e-06		4.65898e-07		3.88938e-06		9.72344e-07		3.54328e-06		5.90546e-07		2.66324e-06		4.43873e-07		3.51892e-06		5.86487e-07
-63877.2	21.0274	19.9997	2.66102e-06		4.43503e-07		2.04428e-06		3.40714e-07		3.26234e-06		8.15585e-07		2.80319e-06		4.67199e-07		2.06652e-06		3.44421e-07		2.85988e-06		4.76646e-07
-63732.2	21.0265	19.9996	2.02407e-06		3.37345e-07		1.46297e-06		2.43828e-07		2.59187e-06		6.47968e-07		2.14738e-06		3.57897e-07		1.57513e-06		2.62521e-07		2.24344e-06		3.73906e-07
-63587.2	21.0248	19.9997	1.25328e-06		2.08881e-07		5.28145e-07		8.80242e-08		1.83387e-06		4.58468e-07		1.51378e-06		2.52296e-07		8.0813e-07		1.34688e-07		1.36812e-06		2.2802e-07
-63442.2	21.0264	20	7.71515e-07		1.28586e-07		4.89192e-08		8.1532e-09		1.27849e-06		3.19623e-07		1.00928e-06		1.68213e-07		3.89766e-07		6.4961e-08		1.06418e-06		1.77363e-07
-63297.3	21.0204	19.9999	-1.19292e-06		-1.9882e-07		-1.88978e-06		-3.14963e-07		-5.60074e-07		-1.40019e-07		-8.94353e-07		-1.49059e-07		-1.60734e-06		-2.67889e-07		-9.35956e-07		-1.55993e-07
-63152.3	21.0064	20	-1.17788e-06		-1.96313e-07		-1.75572e-06		-2.9262e-07		-4.66265e-07		-1.16566e-07		-7.15171e-07		-1.19195e-07		-1.52027e-06		-2.53378e-07		-8.96048e-07		-1.49341e-07
-63007.3	21.0073	20	1.48573e-06		2.47621e-07		9.66238e-07		1.6104e-07		2.24778e-06		5.61946e-07		2.08935e-06		3.48225e-07		1.19153e-06		1.98589e-07		1.84866e-06		3.0811e-07
-62862.3	21.0115	19.9999	2.56673e-06		4.27788e-07		2.14983e-06		3.58305e-07		3.25098e-06		8.12744e-07		3.08203e-06		5.13672e-07		2.26446e-06		3.7741e-07		2.94971e-06		4.91618e-07
-62717.3	21.0229	20	2.28271e-06		3.80451e-07		1.83063e-06		3.05105e-07		2.9147e-06		7.28676e-07		2.65158e-06		4.41931e-07		2.09734e-06		3.49556e-07		2.70116e-06		4.50193e-07
-62572.3	21.0093	20	7.3675e-07		1.22792e-07		1.22828e-07		2.04714e-08		1.24482e-06		3.11204e-07		1.06864e-06		1.78107e-07		4.48227e-07		7.47046e-08		1.09547e-06		1.82579e-07
-62427.3	21.0043	19.9999	-5.03793e-07		-8.39655e-08		-1.1066e-06		-1.84434e-07		1.07066e-07		2.67664e-08		-1.84246e-07		-3.07077e-08		-8.86832e-07		-1.47805e-07		-1.78715e-07		-2.97858e-08
-62282.4	21.0018	20	1.6552e-06		2.75866e-07		9.72664e-07		1.62111e-07		2.23039e-06		5.57598e-07		2.00981e-06		3.34968e-07		1.18646e-06		1.97743e-07		1.86253e-06		3.10422e-07
-62137.4	21.0039	19.9999	2.81166e-06		4.68611e-07		2.31923e-06		3.86538e-07		3.43831e-06		8.59578e-07		3.22172e-06		5.36954e-07		2.37669e-06		3.96115e-07		3.06837e-06		5.11395e-07
-61992.4	21.013	20	6.16236e-07		1.02706e-07		1.37863e-07		2.29771e-08		1.19688e-06		2.9922e-07		1.03416e-06		1.7236e-07		7.47017e-08		1.24503e-08		8.32754e-07		1.38792e-07
-61847.4	21.0112	20.0002	-3.27276e-07		-5.4546e-08		-7.36152e-07		-1.22692e-07		3.96956e-07		9.9239e-08		1.00243e-07		1.67072e-08		-6.97459e-07		-1.16243e-07		-5.05436e-09		-8.42394e-10
-61702.4	21.007	19.9999	2.57042e-07		4.28403e-08		-1.47658e-07		-2.46097e-08		1.01971e-06		2.54926e-07		7.76449e-07		1.29408e-07		-1.1548e-07		-1.92467e-08		5.27129e-07		8.78549e-08
-61557.4	21.0103	20.0002	3.03029e-06		5.05048e-07		2.53818e-06		4.2303e-07		3.67349e-06		9.18373e-07		3.52003e-06		5.86671e-07		2.60631e-06		4.34385e-07		3.24169e-06		5.40281e-07
-61412.4	21.0141	19.9999	1.71776e-06		2.86294e-07		1.14434e-06		1.90723e-07		2.34412e-06		5.8603e-07		2.03504e-06		3.39174e-07		1.02257e-06		1.70428e-07		1.66172e-06		2.76953e-07
-61267.5	21.0171	19.9999	1.78123e-06		2.96872e-07		1.20028e-06		2.00047e-07		2.35956e-06		5.89891e-07		2.16171e-06		3.60285e-07		1.07562e-06		1.7927e-07		1.77763e-06		2.96271e-07
-61122.5	21.0023	19.9997	1.81975e-06		3.03292e-07		1.16583e-06		1.94305e-07		2.15034e-06		5.37584e-07		1.93582e-06		3.22636e-07		9.61856e-07		1.60309e-07		1.66759e-06		2.77932e-07
-60977.5	21.0125	19.9995	-1.75922e-07		-2.93203e-08		-7.73176e-07		-1.28863e-07		2.58373e-07		6.45931e-08		-8.88307e-08		-1.48051e-08		-1.00874e-06		-1.68123e-07		-3.49936e-07		-5.83227e-08
-60832.5	21.014	19.9997	-1.82469e-06		-3.04115e-07		-2.38945e-06		-3.98241e-07		-1.29741e-06		-3.24353e-07		-1.74427e-06		-2.90711e-07		-2.53424e-06		-4.22373e-07		-1.80166e-06		-3.00277e-07
-60687.5	20.9997	19.9999	-2.57512e-06		-4.29187e-07		-2.97174e-06		-4.95289e-07		-1.81968e-06		-4.5492e-07		-2.34024e-06		-3.90039e-07		-3.2125e-06		-5.35417e-07		-2.42982e-06		-4.0497e-07
-60542.5	20.9973	19.9997	-3.36161e-06		-5.60269e-07		-3.65147e-06		-6.08579e-07		-2.38834e-06		-5.97085e-07		-2.996e-06		-4.99333e-07		-3.92036e-06		-6.53393e-07		-3.02721e-06		-5.04536e-07
-60397.5	21.0081	19.9999	-3.32178e-06		-5.53631e-07		-3.39197e-06		-5.65329e-07		-2.21963e-06		-5.54908e-07		-2.67855e-06		-4.46425e-07		-3.81222e-06		-6.35369e-07		-2.81989e-06		-4.69982e-07
-60252.6	20.9891	19.9999	-4.05107e-06		-6.75179e-07		-4.16314e-06		-6.93856e-07		-2.96645e-06		-7.41611e-07		-3.4694e-06		-5.78234e-07		-4.65576e-06		-7.75961e-07		-3.64949e-06		-6.08248e-07
-60107.6	21.0015	20	-4.3169e-06		-7.19483e-07		-4.24192e-06		-7.06987e-07		-3.07846e-06		-7.69614e-07		-3.63885e-06		-6.06475e-07		-4.75822e-06		-7.93036e-07		-3.73589e-06		-6.22649e-07
-59962.6	21.0064	20	-2.21694e-06		-3.6949e-07		-2.08036e-06		-3.46727e-07		-1.09267e-06		-2.73169e-07		-1.54844e-06		-2.58074e-07		-2.52584e-06		-4.20973e-07		-1.4932e-06		-2.48866e-07
-59817.6	21.0054	19.9999	1.1675e-08		1.94583e-09		-1.22476e-07		-2.04126e-08		1.01033e-06		2.52583e-07		5.90565e-07		9.84275e-08		-4.40913e-07		-7.34855e-08		5.13729e-07		8.56215e-08
-59672.6	21.0242	19.9998	-2.13487e-07		-3.55812e-08		-3.55982e-07		-5.93304e-08		8.12353e-07		2.03088e-07		3.08319e-07		5.13865e-08		-5.81513e-07		-9.69188e-08		1.93818e-07		3.23029e-08
-59527.6	21.0055	19.9999	-1.23487e-06		-2.05812e-07		-1.60083e-06		-2.66805e-07		-4.96064e-07		-1.24016e-07		-9.02015e-07		-1.50336e-07		-1.58522e-06		-2.64204e-07		-8.00666e-07		-1.33444e-07
-59382.7	21.0113	19.9999	-2.95323e-06		-4.92204e-07		-3.29435e-06		-5.49059e-07		-2.22767e-06		-5.56917e-07		-2.65467e-06		-4.42445e-07		-3.25205e-06		-5.42008e-07		-2.55687e-06		-4.26146e-07
-59237.7	21.0045	19.9999	-4.46512e-07		-7.44186e-08		-7.10365e-07		-1.18394e-07		2.65547e-07		6.63867e-08		-7.62695e-08		-1.27116e-08		-6.27795e-07		-1.04633e-07		-1.00084e-07		-1.66806e-08
-59092.7	21.0173	20	2.52397e-06		4.20661e-07		2.1367e-06		3.56117e-07		3.10332e-06		7.7583e-07		2.93341e-06		4.88902e-07		2.17676e-06		3.62793e-07		2.7364e-06		4.56066e-07
-58947.7	21.0071	20.0002	2.08304e-06		3.47173e-07		1.65806e-06		2.76343e-07		2.56768e-06		6.41921e-07		2.42752e-06		4.04586e-07		1.70328e-06		2.8388e-07		2.2467e-06		3.7445e-07
-58802.7	20.9866	19.9999	2.36275e-06		3.93792e-07		1.92156e-06		3.2026e-07		2.84419e-06		7.11048e-07		2.72071e-06		4.53452e-07		2.19062e-06		3.65104e-07		2.50438e-06		4.17397e-07
-58657.7	21.0029	20.0001	1.37894e-06		2.29824e-07		5.94918e-07		9.9153e-08		1.63639e-06		4.09098e-07		1.54965e-06		2.58276e-07		9.09956e-07		1.51659e-07		1.1697e-06		1.94951e-07
-58512.7	21.0149	20	3.40465e-06		5.67442e-07		2.70831e-06		4.51385e-07		3.64062e-06		9.10155e-07		3.55195e-06		5.91992e-07		3.08699e-06		5.14499e-07		3.23199e-06		5.38665e-07
-58367.8	21.0152	20.0001	6.04301e-06		1.00717e-06		5.38886e-06		8.98143e-07		6.30824e-06		1.57706e-06		6.30985e-06		1.05164e-06		5.54075e-06		9.23458e-07		5.63795e-06		9.39658e-07
-58222.8	21.0157	20	3.49669e-06		5.82782e-07		2.57205e-06		4.28674e-07		3.62261e-06		9.05651e-07		3.59111e-06		5.98518e-07		2.96214e-06		4.9369e-07		3.01338e-06		5.02229e-07
-58077.8	21.0113	20	2.16924e-07		3.61539e-08		-7.77763e-07		-1.29627e-07		2.41104e-07		6.02761e-08		2.03256e-07		3.38761e-08		-4.02077e-07		-6.70128e-08		-3.0291e-07		-5.0485e-08
-57932.8	21.0142	19.9999	-6.4251e-07		-1.07085e-07		-1.64969e-06		-2.74948e-07		-5.22151e-07		-1.30538e-07		-7.13149e-07		-1.18858e-07		-1.1748e-06		-1.958e-07		-1.07167e-06		-1.78612e-07
-57787.8	21.0172	20	-1.87332e-06		-3.1222e-07		-2.73457e-06		-4.55762e-07		-1.60166e-06		-4.00415e-07		-1.80695e-06		-3.01159e-07		-2.50013e-06		-4.16689e-07		-2.18212e-06		-3.63687e-07
-57642.8	21.0091	20	-2.41386e-06		-4.0231e-07		-3.04988e-06		-5.08314e-07		-1.91977e-06		-4.79943e-07		-2.24984e-06		-3.74974e-07		-2.97381e-06		-4.95635e-07		-2.58889e-06		-4.31482e-07
-57497.8	20.9976	19.9999	-3.58737e-06		-5.97895e-07		-4.16282e-06		-6.93804e-07		-2.99582e-06		-7.48955e-07		-3.24374e-06		-5.40624e-07		-4.35703e-06		-7.26171e-07		-3.77637e-06		-6.29395e-07
-57352.9	21.0174	19.9999	-5.01817e-06		-8.36361e-07		-5.33569e-06		-8.89281e-07		-4.17866e-06		-1.04467e-06		-4.56485e-06		-7.60809e-07		-5.58092e-06		-9.30153e-07		-4.89507e-06		-8.15845e-07
-57207.9	21.0139	19.9999	-3.66822e-06		-6.1137e-07		-3.96732e-06		-6.61219e-07		-2.88022e-06		-7.20054e-07		-3.16665e-06		-5.27775e-07		-4.42529e-06		-7.37549e-07		-3.59819e-06		-5.99698e-07
-57062.9	21.0098	20.0001	-3.22538e-06		-5.37564e-07		-3.47968e-06		-5.79946e-07		-2.34712e-06		-5.86779e-07		-2.60065e-06		-4.33441e-07		-3.87928e-06		-6.46547e-07		-2.91035e-06		-4.85058e-07
-56917.9	21.0049	19.9999	-5.17254e-06		-8.62089e-07		-5.34252e-06		-8.9042e-07		-4.09505e-06		-1.02376e-06		-4.53749e-06		-7.56248e-07		-5.86509e-06		-9.77514e-07		-4.87612e-06		-8.12687e-07
-56772.9	21.002	19.9999	-5.6203e-06		-9.36716e-07		-5.74885e-06		-9.58142e-07		-4.53142e-06		-1.13286e-06		-4.9701e-06		-8.2835e-07		-6.40811e-06		-1.06802e-06		-5.41151e-06		-9.01918e-07
-56627.9	21.0185	20	-3.11359e-06		-5.18932e-07		-3.22715e-06		-5.37859e-07		-1.99905e-06		-4.99763e-07		-2.47672e-06		-4.12787e-07		-4.01353e-06		-6.68921e-07		-2.98284e-06		-4.9714e-07
-56482.9	21.0246	19.9994	-3.49437e-06		-5.82395e-07		-3.69901e-06		-6.16501e-07		-2.44707e-06		-6.11768e-07		-2.87899e-06		-4.79832e-07		-4.26699e-06		-7.11166e-07		-3.25751e-06		-5.42918e-07
-56338	21.0121	19.9993	-3.86915e-06		-6.44859e-07		-4.13812e-06		-6.89686e-07		-2.93101e-06		-7.32753e-07		-3.2638e-06		-5.43967e-07		-4.79419e-06		-7.99032e-07		-3.78261e-06		-6.30435e-07
-56193	21.0014	19.9996	-3.18052e-06		-5.30086e-07		-3.36938e-06		-5.61563e-07		-2.18384e-06		-5.4596e-07		-2.47636e-06		-4.12727e-07		-3.84779e-06		-6.41298e-07		-2.92096e-06		-4.86826e-07
-56048	21.0168	19.9998	-1.2752e-06		-2.12534e-07		-1.46368e-06		-2.43946e-07		-2.71943e-07		-6.79858e-08		-5.83576e-07		-9.72626e-08		-1.8474e-06		-3.07901e-07		-1.07459e-06		-1.79099e-07
-55903	21.0186	19.9999	-9.6772e-07		-1.61287e-07		-1.2543e-06		-2.09049e-07		-5.98902e-08		-1.49726e-08		-2.69107e-07		-4.48511e-08		-1.42113e-06		-2.36855e-07		-7.20413e-07		-1.20069e-07
-55758	21.012	20.0001	-2.94288e-06		-4.90481e-07		-3.40159e-06		-5.66932e-07		-2.14278e-06		-5.35696e-07		-2.3185e-06		-3.86417e-07		-3.22989e-06		-5.38314e-07		-2.57817e-06		-4.29695e-07
-55613	20.9935	20.0002	-3.894e-06		-6.49e-07		-4.45804e-06		-7.43006e-07		-3.08134e-06		-7.70334e-07		-3.35851e-06		-5.59752e-07		-4.15246e-06		-6.92077e-07		-3.69896e-06		-6.16493e-07
-55468	21.0069	20.0001	-3.57195e-06		-5.95324e-07		-4.09085e-06		-6.81808e-07		-2.79611e-06		-6.99028e-07		-3.1031e-06		-5.17183e-07		-3.86175e-06		-6.43625e-07		-3.58182e-06		-5.9697e-07
-55323.1	21.0115	20	-3.86664e-06		-6.4444e-07		-4.49569e-06		-7.49282e-07		-3.11526e-06		-7.78815e-07		-3.40912e-06		-5.68186e-07		-4.12597e-06		-6.87662e-07		-3.81283e-06		-6.35472e-07
-55178.1	20.9964	20	-2.37183e-06		-3.95305e-07		-3.02116e-06		-5.03527e-07		-1.77632e-06		-4.4408e-07		-1.87968e-06		-3.13281e-07		-2.52416e-06		-4.20694e-07		-2.30217e-06		-3.83695e-07
-55033.1	21.0193	20	-2.6953e-06		-4.49216e-07		-3.38779e-06		-5.64632e-07		-2.11629e-06		-5.29072e-07		-2.21681e-06		-3.69469e-07		-3.24132e-06		-5.4022e-07		-2.98123e-06		-4.96871e-07
-54888.1	21.0135	19.9999	-2.10536e-06		-3.50893e-07		-2.7313e-06		-4.55216e-07		-1.56122e-06		-3.90304e-07		-1.54146e-06		-2.56911e-07		-2.40185e-06		-4.00308e-07		-2.21894e-06		-3.69824e-07
-54743.1	21.0019	20	-3.16985e-06		-5.28308e-07		-3.8095e-06		-6.34917e-07		-2.67497e-06		-6.68743e-07		-2.61067e-06		-4.35112e-07		-3.51983e-06		-5.86639e-07		-3.30317e-06		-5.50528e-07
-54598.1	21.0099	19.9999	-2.97653e-06		-4.96088e-07		-3.68629e-06		-6.14382e-07		-2.49448e-06		-6.23619e-07		-2.40883e-06		-4.01472e-07		-3.40683e-06		-5.67805e-07		-3.25237e-06		-5.42061e-07
-54453.1	21.0139	20	-2.03108e-06		-3.38514e-07		-2.73746e-06		-4.56244e-07		-1.49321e-06		-3.73303e-07		-1.47944e-06		-2.46573e-07		-2.54457e-06		-4.24095e-07		-2.344e-06		-3.90666e-07
-54308.2	21.0004	19.9997	-2.90714e-06		-4.84523e-07		-3.47883e-06		-5.79806e-07		-2.15347e-06		-5.38367e-07		-2.13278e-06		-3.55463e-07		-3.35317e-06		-5.58861e-07		-3.10654e-06		-5.17757e-07
-54163.2	21.008	19.9998	-3.52453e-06		-5.87421e-07		-4.29803e-06		-7.16339e-07		-2.78468e-06		-6.9617e-07		-2.92798e-06		-4.87996e-07		-3.982e-06		-6.63667e-07		-3.75638e-06		-6.26064e-07
-54018.2	20.9738	20	-5.87179e-06		-9.78631e-07		-6.52244e-06		-1.08707e-06		-5.16179e-06		-1.29045e-06		-5.10895e-06		-8.51492e-07		-6.26475e-06		-1.04413e-06		-6.14938e-06		-1.0249e-06
-53873.2	20.9768	20	-7.00821e-06		-1.16804e-06		-7.58351e-06		-1.26392e-06		-6.19463e-06		-1.54866e-06		-6.13489e-06		-1.02248e-06		-7.40883e-06		-1.23481e-06		-7.07081e-06		-1.17847e-06
-53728.2	20.9765	20.0001	-4.82831e-06		-8.04718e-07		-5.18593e-06		-8.64321e-07		-3.94672e-06		-9.8668e-07		-3.93127e-06		-6.55211e-07		-5.28482e-06		-8.80804e-07		-4.9508e-06		-8.25133e-07
-53583.2	20.9819	19.9997	-3.45364e-06		-5.75607e-07		-3.84722e-06		-6.41203e-07		-2.51603e-06		-6.29008e-07		-2.61939e-06		-4.36566e-07		-3.97981e-06		-6.63301e-07		-3.68141e-06		-6.13569e-07
-53438.3	21.0045	19.9997	-3.53916e-06		-5.8986e-07		-3.94787e-06		-6.57978e-07		-2.75975e-06		-6.89937e-07		-2.77341e-06		-4.62236e-07		-4.18539e-06		-6.97565e-07		-3.79949e-06		-6.33249e-07
-53293.3	20.9899	19.9995	-2.54678e-06		-4.24464e-07		-2.81548e-06		-4.69246e-07		-1.70942e-06		-4.27354e-07		-1.78202e-06		-2.97003e-07		-3.03305e-06		-5.05509e-07		-2.68815e-06		-4.48024e-07
-53148.3	20.9931	19.9997	9.75376e-08		1.62563e-08		-3.47886e-07		-5.7981e-08		7.37448e-07		1.84362e-07		7.94006e-07		1.32334e-07		-3.48697e-07		-5.81161e-08		-7.75076e-08		-1.29179e-08
-53003.3	20.9909	19.9998	1.19859e-06		1.99765e-07		5.56612e-07		9.27686e-08		1.68217e-06		4.20544e-07		1.66384e-06		2.77307e-07		6.8019e-07		1.13365e-07		8.88314e-07		1.48052e-07
-52858.3	20.9817	19.9999	1.12508e-06		1.87513e-07		4.43039e-07		7.38398e-08		1.59281e-06		3.98202e-07		1.50619e-06		2.51031e-07		6.77865e-07		1.12978e-07		7.3263e-07		1.22105e-07
-52713.3	21.0006	19.9998	1.32804e-06		2.2134e-07		6.23599e-07		1.03933e-07		1.66412e-06		4.1603e-07		1.73517e-06		2.89195e-07		1.01683e-06		1.69472e-07		7.78432e-07		1.29739e-07
-52568.3	20.9919	20	1.4182e-06		2.36367e-07		4.5575e-07		7.59584e-08		1.58766e-06		3.96915e-07		1.63504e-06		2.72507e-07		1.16687e-06		1.94478e-07		9.38947e-07		1.56491e-07
-52423.4	20.9878	19.9999	6.77261e-07		1.12877e-07		-2.26077e-07		-3.76795e-08		9.51631e-07		2.37908e-07		1.06262e-06		1.77104e-07		5.76834e-07		9.61391e-08		1.91263e-07		3.18772e-08
-52278.4	20.9717	20.0001	-1.02106e-06		-1.70176e-07		-2.10303e-06		-3.50505e-07		-9.58238e-07		-2.39559e-07		-8.48194e-07		-1.41366e-07		-1.19037e-06		-1.98395e-07		-1.64451e-06		-2.74085e-07
-52133.4	20.9595	19.9999	-2.92946e-06		-4.88243e-07		-3.86454e-06		-6.44091e-07		-2.78408e-06		-6.9602e-07		-2.66185e-06		-4.43642e-07		-3.00558e-06		-5.0093e-07		-3.50263e-06		-5.83772e-07
-51988.4	20.962	20	-4.18503e-06		-6.97504e-07		-5.051e-06		-8.41834e-07		-3.87695e-06		-9.69238e-07		-3.75737e-06		-6.26228e-07		-4.34985e-06		-7.24975e-07		-4.73834e-06		-7.89723e-07
-51843.4	20.9639	20	-3.92695e-06		-6.54491e-07		-4.73342e-06		-7.88903e-07		-3.5855e-06		-8.96375e-07		-3.37309e-06		-5.62182e-07		-3.95559e-06		-6.59264e-07		-4.3033e-06		-7.17217e-07
-51698.4	20.9869	20.0001	8.62908e-07		1.43818e-07		2.03818e-07		3.39697e-08		1.11937e-06		2.79842e-07		1.51661e-06		2.52769e-07		7.07057e-07		1.17843e-07		3.36729e-07		5.61215e-08
-51553.4	20.9925	20	-6.05048e-07		-1.00841e-07		-1.25039e-06		-2.08398e-07		-3.3789e-07		-8.44724e-08		-2.44094e-08		-4.06823e-09		-7.0929e-07		-1.18215e-07		-8.7577e-07		-1.45962e-07
-51408.5	20.9795	20	-2.85349e-06		-4.75582e-07		-3.37157e-06		-5.61928e-07		-2.43921e-06		-6.09803e-07		-2.27764e-06		-3.79606e-07		-3.1138e-06		-5.18967e-07		-3.21555e-06		-5.35925e-07
-51263.5	20.9751	19.9999	-4.82698e-06		-8.04497e-07		-5.50533e-06		-9.17554e-07		-4.33952e-06		-1.08488e-06		-4.29503e-06		-7.15838e-07		-5.00236e-06		-8.33727e-07		-5.07831e-06		-8.46385e-07
-51118.5	20.9698	20	-3.39574e-06		-5.65956e-07		-3.84921e-06		-6.41534e-07		-2.71595e-06		-6.78988e-07		-2.68174e-06		-4.46956e-07		-3.78967e-06		-6.31612e-07		-3.78647e-06		-6.31078e-07
-50973.5	20.9924	19.9999	2.25465e-06		3.75776e-07		1.71478e-06		2.85796e-07		2.74656e-06		6.86641e-07		2.91533e-06		4.85888e-07		1.7734e-06		2.95567e-07		1.77375e-06		2.95625e-07
-50828.5	20.9973	19.9999	-8.76766e-07		-1.46128e-07		-1.39776e-06		-2.3296e-07		-3.15065e-07		-7.87662e-08		-3.57491e-07		-5.95819e-08		-1.43001e-06		-2.38335e-07		-1.35369e-06		-2.25615e-07
-50683.5	20.986	19.9999	-2.43527e-06		-4.05879e-07		-2.93172e-06		-4.88619e-07		-1.79996e-06		-4.4999e-07		-1.92774e-06		-3.2129e-07		-2.83372e-06		-4.72287e-07		-2.83533e-06		-4.72554e-07
-50538.5	20.9857	19.9999	4.99987e-07		8.33311e-08		-5.75295e-10		-9.58825e-11		1.04201e-06		2.60501e-07		1.00484e-06		1.67474e-07		8.24682e-08		1.37447e-08		1.44404e-07		2.40674e-08
-50393.6	20.9869	19.9999	-1.4336e-06		-2.38934e-07		-2.00362e-06		-3.33937e-07		-8.9351e-07		-2.23377e-07		-9.53085e-07		-1.58847e-07		-1.81228e-06		-3.02047e-07		-1.70873e-06		-2.84789e-07
-50248.6	20.9795	19.9999	-4.42903e-06		-7.38172e-07		-4.99601e-06		-8.32668e-07		-3.81254e-06		-9.53134e-07		-3.99307e-06		-6.65512e-07		-4.79728e-06		-7.99547e-07		-4.7582e-06		-7.93034e-07
-50103.6	20.9811	19.9998	-3.85088e-06		-6.41814e-07		-4.36453e-06		-7.27421e-07		-3.05843e-06		-7.64607e-07		-3.28734e-06		-5.4789e-07		-4.11731e-06		-6.86218e-07		-4.07565e-06		-6.79276e-07
-49958.6	20.9875	19.9997	-6.02025e-06		-1.00337e-06		-6.37176e-06		-1.06196e-06		-5.09092e-06		-1.27273e-06		-5.38143e-06		-8.96906e-07		-6.4105e-06		-1.06842e-06		-6.28267e-06		-1.04711e-06
-49813.6	20.994	19.9999	-7.82877e-06		-1.30479e-06		-7.93674e-06		-1.32279e-06		-6.68821e-06		-1.67205e-06		-6.91502e-06		-1.1525e-06		-8.20477e-06		-1.36746e-06		-7.99478e-06		-1.33246e-06
-49668.6	20.994	20	-5.68426e-06		-9.47376e-07		-5.85085e-06		-9.75142e-07		-4.46799e-06		-1.117e-06		-4.70166e-06		-7.8361e-07		-6.0815e-06		-1.01358e-06		-5.80902e-06		-9.6817e-07
-49523.6	21.0005	19.9998	-6.41379e-07		-1.06896e-07		-5.82045e-07		-9.70075e-08		5.01313e-07		1.25328e-07		4.39831e-07		7.33052e-08		-9.70984e-07		-1.61831e-07		-7.74802e-07		-1.29134e-07
-49378.7	20.9905	19.9999	1.80707e-06		3.01178e-07		1.86728e-06		3.11213e-07		2.92602e-06		7.31506e-07		2.90497e-06		4.84162e-07		1.49455e-06		2.49092e-07		1.77742e-06		2.96236e-07
-49233.7	20.974	19.9998	1.17483e-06		1.95805e-07		8.55721e-07		1.4262e-07		1.93338e-06		4.83346e-07		1.99498e-06		3.32496e-07		5.58641e-07		9.31069e-08		7.24128e-07		1.20688e-07
-49088.7	20.9754	20	-3.85545e-06		-6.42575e-07		-4.1676e-06		-6.94601e-07		-3.03374e-06		-7.58434e-07		-3.02841e-06		-5.04735e-07		-4.21314e-06		-7.02191e-07		-4.13898e-06		-6.8983e-07
-48943.7	20.9721	20	-3.75529e-06		-6.25882e-07		-4.17158e-06		-6.95263e-07		-2.87563e-06		-7.18907e-07		-2.91261e-06		-4.85435e-07		-4.08085e-06		-6.80142e-07		-4.19459e-06		-6.99098e-07
-48798.7	20.9647	19.9999	-4.28783e-06		-7.14638e-07		-4.60882e-06		-7.68137e-07		-3.48088e-06		-8.70221e-07		-3.40658e-06		-5.67763e-07		-4.56148e-06		-7.60247e-07		-4.66063e-06		-7.76771e-07
-48653.7	20.9972	19.9999	-2.38822e-06		-3.98036e-07		-2.82931e-06		-4.71552e-07		-1.48416e-06		-3.7104e-07		-1.456e-06		-2.42667e-07		-2.69446e-06		-4.49077e-07		-2.72162e-06		-4.53603e-07
-48508.8	20.9725	19.9998	-4.77974e-06		-7.96623e-07		-5.16884e-06		-8.61473e-07		-3.81436e-06		-9.53589e-07		-3.75031e-06		-6.25051e-07		-5.16115e-06		-8.60192e-07		-5.19316e-06		-8.65526e-07
-48363.8	20.9683	19.9999	-7.18166e-06		-1.19694e-06		-7.53567e-06		-1.25595e-06		-6.04386e-06		-1.51096e-06		-6.17932e-06		-1.02989e-06		-7.33736e-06		-1.22289e-06		-7.36483e-06		-1.22747e-06
-48218.8	20.9738	20	-7.10178e-06		-1.18363e-06		-7.40415e-06		-1.23403e-06		-5.9317e-06		-1.48292e-06		-5.91381e-06		-9.85636e-07		-7.30601e-06		-1.21767e-06		-7.27704e-06		-1.21284e-06
-48073.8	20.9847	19.9998	-2.44785e-06		-4.07975e-07		-2.61035e-06		-4.35058e-07		-1.31922e-06		-3.29804e-07		-1.29933e-06		-2.16554e-07		-2.74716e-06		-4.5786e-07		-2.68069e-06		-4.46782e-07
-47928.8	21.0003	20	1.63662e-08		2.7277e-09		-1.208e-07		-2.01334e-08		1.16534e-06		2.91336e-07		1.2235e-06		2.03916e-07		-1.25387e-07		-2.08978e-08		-1.19459e-07		-1.99099e-08
-47783.8	20.9664	20	-1.98004e-06		-3.30006e-07		-2.10697e-06		-3.51161e-07		-9.40806e-07		-2.35201e-07		-7.85219e-07		-1.3087e-07		-2.22707e-06		-3.71178e-07		-2.264e-06		-3.77334e-07
-47638.8	20.9852	19.9999	-3.31173e-06		-5.51954e-07		-3.56558e-06		-5.94263e-07		-2.24251e-06		-5.60628e-07		-2.34693e-06		-3.91154e-07		-3.51598e-06		-5.85997e-07		-3.54043e-06		-5.90072e-07
-47493.9	20.9969	20	-2.38933e-06		-3.98222e-07		-2.6781e-06		-4.46351e-07		-1.3965e-06		-3.49124e-07		-1.39434e-06		-2.32389e-07		-2.69302e-06		-4.48837e-07		-2.8012e-06		-4.66867e-07
-47348.9	20.9773	20.0001	-1.83347e-06		-3.05578e-07		-2.25625e-06		-3.76042e-07		-9.96882e-07		-2.49221e-07		-1.01057e-06		-1.68428e-07		-2.29783e-06		-3.82972e-07		-2.52618e-06		-4.2103e-07
-47203.9	20.998	19.9999	-8.45391e-07		-1.40899e-07		-1.2577e-06		-2.09616e-07		-5.99068e-08		-1.49767e-08		4.6665e-08		7.77751e-09		-1.1925e-06		-1.9875e-07		-1.42895e-06		-2.38159e-07
-47058.9	20.9864	19.9998	-9.74474e-07		-1.62412e-07		-1.4597e-06		-2.43283e-07		-2.47899e-07		-6.19748e-08		-2.382e-07		-3.97e-08		-1.51052e-06		-2.51754e-07		-1.64091e-06		-2.73485e-07
-46913.9	20.9948	20	1.30131e-06		2.16884e-07		8.54018e-07		1.42336e-07		1.98352e-06		4.9588e-07		2.0262e-06		3.37701e-07		7.55688e-07		1.25948e-07		5.19495e-07		8.65824e-08
-46768.9	21.0004	20	1.6536e-07		2.756e-08		-4.22642e-07		-7.04404e-08		6.31305e-07		1.57826e-07		7.64294e-07		1.27382e-07		-4.91377e-07		-8.18962e-08		-7.87542e-07		-1.31257e-07
-46623.9	20.994	19.9999	-1.44873e-07		-2.41456e-08		-7.40121e-07		-1.23354e-07		4.22675e-07		1.05669e-07		5.37244e-07		8.95407e-08		-7.68867e-07		-1.28145e-07		-1.11031e-06		-1.85051e-07
-46479	20.9898	20	-6.98526e-07		-1.16421e-07		-1.31347e-06		-2.18912e-07		-2.25081e-07		-5.62703e-08		-1.33222e-07		-2.22037e-08		-1.22406e-06		-2.0401e-07		-1.51056e-06		-2.5176e-07
-46334	21.0071	20	-2.05002e-06		-3.41669e-07		-2.62355e-06		-4.37258e-07		-1.52663e-06		-3.81658e-07		-1.54228e-06		-2.57047e-07		-2.58452e-06		-4.30753e-07		-2.82079e-06		-4.70131e-07
-46189	20.996	20	-2.85963e-06		-4.76605e-07		-3.3814e-06		-5.63567e-07		-2.29804e-06		-5.74509e-07		-2.30956e-06		-3.84926e-07		-3.42755e-06		-5.71259e-07		-3.64169e-06		-6.06948e-07
-46044	21	19.9998	-1.38096e-06		-2.30159e-07		-1.77712e-06		-2.96186e-07		-7.23126e-07		-1.80782e-07		-7.49616e-07		-1.24936e-07		-1.80792e-06		-3.0132e-07		-2.03585e-06		-3.39308e-07
-45899	21.0011	19.9999	-1.62283e-06		-2.70471e-07		-2.0198e-06		-3.36633e-07		-1.00437e-06		-2.51093e-07		-1.11771e-06		-1.86285e-07		-2.0169e-06		-3.3615e-07		-2.25971e-06		-3.76618e-07
-45754	21.0049	19.9999	-2.17661e-06		-3.62768e-07		-2.67037e-06		-4.45062e-07		-1.56582e-06		-3.91456e-07		-1.73712e-06		-2.89521e-07		-2.81178e-06		-4.6863e-07		-3.04291e-06		-5.07151e-07
-45609	21.0039	19.9999	-2.35432e-06		-3.92387e-07		-2.8608e-06		-4.768e-07		-1.714e-06		-4.285e-07		-1.84942e-06		-3.08236e-07		-2.99647e-06		-4.99412e-07		-3.16224e-06		-5.27039e-07
-45464.1	20.9938	19.9998	-2.56214e-06		-4.27023e-07		-3.03351e-06		-5.05585e-07		-2.04068e-06		-5.1017e-07		-2.05537e-06		-3.42561e-07		-3.30457e-06		-5.50762e-07		-3.42933e-06		-5.71555e-07
-45319.1	20.996	19.9999	-2.87948e-06		-4.79913e-07		-3.28496e-06		-5.47493e-07		-2.34943e-06		-5.87358e-07		-2.3817e-06		-3.9695e-07		-3.61041e-06		-6.01734e-07		-3.73224e-06		-6.2204e-07
-45174.1	20.9922	20.0001	-3.74354e-06		-6.23923e-07		-4.02065e-06		-6.70108e-07		-3.02044e-06		-7.5511e-07		-3.21288e-06		-5.3548e-07		-4.36734e-06		-7.2789e-07		-4.44515e-06		-7.40858e-07
-45029.1	21.0047	20.0001	-3.17537e-06		-5.29228e-07		-3.43721e-06		-5.72869e-07		-2.45489e-06		-6.13723e-07		-2.64747e-06		-4.41245e-07		-3.70443e-06		-6.17405e-07		-3.71526e-06		-6.1921e-07
-44884.1	21.0036	20.0001	-2.81058e-06		-4.6843e-07		-3.18497e-06		-5.30829e-07		-1.94794e-06		-4.86985e-07		-2.18213e-06		-3.63689e-07		-3.28907e-06		-5.48179e-07		-3.31574e-06		-5.52623e-07
-44739.1	20.9854	19.9999	-2.05056e-06		-3.41759e-07		-2.3822e-06		-3.97033e-07		-1.21019e-06		-3.02548e-07		-1.37e-06		-2.28333e-07		-2.72591e-06		-4.54319e-07		-2.68352e-06		-4.47253e-07
-44594.1	20.995	19.9999	-2.48497e-06		-4.14162e-07		-2.83569e-06		-4.72616e-07		-1.78036e-06		-4.45091e-07		-1.92902e-06		-3.21504e-07		-3.22943e-06		-5.38238e-07		-3.14126e-06		-5.23544e-07
-44449.2	21.0018	19.9999	-9.83256e-07		-1.63876e-07		-1.38491e-06		-2.30818e-07		-2.97091e-07		-7.42727e-08		-4.21556e-07		-7.02593e-08		-1.71962e-06		-2.86603e-07		-1.57034e-06		-2.61723e-07
-44304.2	20.9937	20.0001	-2.15578e-06		-3.59296e-07		-2.55865e-06		-4.26442e-07		-1.42515e-06		-3.56288e-07		-1.52411e-06		-2.54019e-07		-2.99187e-06		-4.98645e-07		-2.85513e-06		-4.75854e-07
-44159.2	20.9759	20	-3.0333e-06		-5.0555e-07		-3.34769e-06		-5.57948e-07		-2.2599e-06		-5.64974e-07		-2.38827e-06		-3.98045e-07		-3.92012e-06		-6.53353e-07		-3.80124e-06		-6.3354e-07
-44014.2	20.9827	19.9999	-3.31192e-06		-5.51987e-07		-3.63426e-06		-6.0571e-07		-2.65163e-06		-6.62908e-07		-2.61353e-06		-4.35589e-07		-4.14677e-06		-6.91128e-07		-4.13208e-06		-6.88679e-07
-43869.2	21.0017	19.9999	-1.89903e-06		-3.16506e-07		-2.30816e-06		-3.84693e-07		-1.25829e-06		-3.14574e-07		-1.19106e-06		-1.9851e-07		-2.63804e-06		-4.39673e-07		-2.66252e-06		-4.43753e-07
-43724.2	20.9922	19.9998	-2.56107e-06		-4.26846e-07		-2.95954e-06		-4.93257e-07		-1.90617e-06		-4.76542e-07		-1.96283e-06		-3.27139e-07		-3.40625e-06		-5.67708e-07		-3.41909e-06		-5.69848e-07
-43579.2	20.9887	19.9999	-1.6573e-06		-2.76217e-07		-2.21994e-06		-3.6999e-07		-1.1962e-06		-2.99051e-07		-1.24228e-06		-2.07047e-07		-2.5719e-06		-4.28651e-07		-2.68679e-06		-4.47799e-07
-43434.3	20.9928	19.9999	-9.21053e-07		-1.53509e-07		-1.39921e-06		-2.33202e-07		-4.50378e-07		-1.12595e-07		-3.96956e-07		-6.61593e-08		-1.7926e-06		-2.98767e-07		-1.88679e-06		-3.14466e-07
-43289.3	20.9836	19.9999	-1.71648e-06		-2.8608e-07		-2.18287e-06		-3.63812e-07		-1.18159e-06		-2.95396e-07		-1.23404e-06		-2.05673e-07		-2.40208e-06		-4.00347e-07		-2.66785e-06		-4.44641e-07
-43144.3	20.989	19.9999	-1.20741e-06		-2.01234e-07		-1.66819e-06		-2.78031e-07		-6.83395e-07		-1.70849e-07		-6.45449e-07		-1.07575e-07		-1.87293e-06		-3.12155e-07		-2.06878e-06		-3.44796e-07
-42999.3	20.9804	19.9999	-1.09547e-06		-1.82579e-07		-1.59953e-06		-2.66588e-07		-6.02143e-07		-1.50536e-07		-6.11667e-07		-1.01945e-07		-1.86555e-06		-3.10924e-07		-2.18462e-06		-3.64103e-07
-42854.3	20.9771	19.9998	-2.89535e-06		-4.82558e-07		-3.5093e-06		-5.84884e-07		-2.33934e-06		-5.84836e-07		-2.41548e-06		-4.02581e-07		-3.61228e-06		-6.02046e-07		-3.86604e-06		-6.4434e-07
-42709.3	20.963	19.9998	-3.36185e-06		-5.60308e-07		-3.96944e-06		-6.61573e-07		-2.8359e-06		-7.08974e-07		-2.86324e-06		-4.77206e-07		-4.13712e-06		-6.89519e-07		-4.43975e-06		-7.39958e-07
-42564.4	20.9632	19.9999	-2.30543e-06		-3.84239e-07		-2.98357e-06		-4.97261e-07		-1.7405e-06		-4.35124e-07		-1.7525e-06		-2.92083e-07		-3.00848e-06		-5.01413e-07		-3.2692e-06		-5.44866e-07
-42419.4	20.9783	19.9999	-2.75307e-06		-4.58845e-07		-3.23057e-06		-5.38429e-07		-2.09806e-06		-5.24516e-07		-2.28044e-06		-3.80073e-07		-3.33891e-06		-5.56485e-07		-3.60601e-06		-6.01001e-07
-42274.4	20.9685	19.9998	-3.72084e-06		-6.2014e-07		-4.06633e-06		-6.77722e-07		-3.00514e-06		-7.51286e-07		-3.00746e-06		-5.01243e-07		-4.29397e-06		-7.15661e-07		-4.47146e-06		-7.45244e-07
-42129.4	20.9817	19.9999	-2.57349e-06		-4.28915e-07		-2.97832e-06		-4.96387e-07		-1.6508e-06		-4.12699e-07		-1.70609e-06		-2.84348e-07		-3.11974e-06		-5.19957e-07		-3.27967e-06		-5.46612e-07
-41984.4	20.9608	19.9999	-2.21991e-06		-3.69984e-07		-2.6209e-06		-4.36816e-07		-1.56216e-06		-3.9054e-07		-1.46045e-06		-2.43409e-07		-2.79512e-06		-4.65853e-07		-2.89725e-06		-4.82875e-07
-41839.4	20.953	19.9998	-2.53557e-06		-4.22595e-07		-3.03306e-06		-5.0551e-07		-1.92208e-06		-4.80519e-07		-1.88445e-06		-3.14076e-07		-3.21854e-06		-5.36423e-07		-3.34976e-06		-5.58294e-07
-41694.4	20.9741	19.9999	-3.09521e-06		-5.15868e-07		-3.58713e-06		-5.97854e-07		-2.54786e-06		-6.36964e-07		-2.39475e-06		-3.99124e-07		-3.59161e-06		-5.98602e-07		-3.91143e-06		-6.51906e-07
-41549.5	20.9597	19.9998	-3.58728e-06		-5.9788e-07		-4.01569e-06		-6.69282e-07		-2.93255e-06		-7.33139e-07		-2.87883e-06		-4.79804e-07		-3.94074e-06		-6.5679e-07		-4.25969e-06		-7.09948e-07
-41404.5	20.973	20.0001	-3.1915e-06		-5.31916e-07		-3.60545e-06		-6.00908e-07		-2.53682e-06		-6.34205e-07		-2.49306e-06		-4.15511e-07		-3.57387e-06		-5.95645e-07		-3.86813e-06		-6.44688e-07
-41259.5	20.9497	19.9999	-2.58109e-06		-4.30182e-07		-3.03428e-06		-5.05713e-07		-1.98853e-06		-4.97133e-07		-1.87047e-06		-3.11745e-07		-2.97263e-06		-4.95438e-07		-3.31057e-06		-5.51762e-07
-41114.5	20.9609	19.9998	-3.39155e-06		-5.65258e-07		-3.82661e-06		-6.37768e-07		-2.75947e-06		-6.89867e-07		-2.64109e-06		-4.40181e-07		-3.84896e-06		-6.41493e-07		-4.11542e-06		-6.85903e-07
-40969.5	20.9502	19.9999	-3.61364e-06		-6.02274e-07		-4.03793e-06		-6.72988e-07		-3.03473e-06		-7.58682e-07		-2.93183e-06		-4.88639e-07		-4.16989e-06		-6.94981e-07		-4.5411e-06		-7.5685e-07
-40824.5	20.9539	19.9999	-3.81297e-06		-6.35494e-07		-4.26296e-06		-7.10494e-07		-3.31351e-06		-8.28378e-07		-3.19776e-06		-5.3296e-07		-4.2814e-06		-7.13566e-07		-4.68559e-06		-7.80932e-07
-40679.5	20.9385	19.9999	-2.37451e-06		-3.95752e-07		-2.88759e-06		-4.81265e-07		-1.8576e-06		-4.64399e-07		-1.67976e-06		-2.7996e-07		-2.90814e-06		-4.84689e-07		-3.23043e-06		-5.38405e-07
-40534.6	20.9424	19.9998	-1.49355e-06		-2.48925e-07		-1.89743e-06		-3.16238e-07		-9.88591e-07		-2.47148e-07		-7.67467e-07		-1.27911e-07		-1.89116e-06		-3.15194e-07		-2.18226e-06		-3.6371e-07
-40389.6	20.944	19.9999	-1.62105e-06		-2.70176e-07		-2.08412e-06		-3.47353e-07		-1.18161e-06		-2.95404e-07		-1.05593e-06		-1.75989e-07		-2.24427e-06		-3.74045e-07		-2.60254e-06		-4.33757e-07
-40244.6	20.9342	19.9999	-1.6784e-06		-2.79733e-07		-2.19781e-06		-3.66302e-07		-1.21673e-06		-3.04183e-07		-1.17982e-06		-1.96637e-07		-2.28042e-06		-3.80069e-07		-2.73863e-06		-4.56438e-07
-40099.6	20.9424	19.9999	-2.05292e-06		-3.42153e-07		-2.57556e-06		-4.29261e-07		-1.67186e-06		-4.17966e-07		-1.60824e-06		-2.6804e-07		-2.76156e-06		-4.6026e-07		-3.24337e-06		-5.40561e-07
-39954.6	20.934	19.9998	-2.38232e-06		-3.97053e-07		-3.00986e-06		-5.01643e-07		-1.95739e-06		-4.89348e-07		-1.8298e-06		-3.04966e-07		-2.87544e-06		-4.7924e-07		-3.4064e-06		-5.67733e-07
-39809.6	20.939	19.9998	-2.46033e-06		-4.10056e-07		-3.06752e-06		-5.11253e-07		-2.09303e-06		-5.23258e-07		-2.04744e-06		-3.4124e-07		-2.92385e-06		-4.87309e-07		-3.47113e-06		-5.78522e-07
-39664.6	20.9316	20	-3.45549e-06		-5.75915e-07		-4.07979e-06		-6.79965e-07		-3.06165e-06		-7.65413e-07		-2.92923e-06		-4.88206e-07		-3.92292e-06		-6.53821e-07		-4.48765e-06		-7.47941e-07
-39519.7	20.9244	19.9999	-3.76403e-06		-6.27339e-07		-4.32756e-06		-7.21259e-07		-3.28553e-06		-8.21384e-07		-3.21754e-06		-5.36257e-07		-4.17412e-06		-6.95687e-07		-4.6995e-06		-7.8325e-07
-39374.7	20.9455	19.9999	-3.69254e-06		-6.15423e-07		-4.12857e-06		-6.88094e-07		-3.1297e-06		-7.82425e-07		-3.09618e-06		-5.16029e-07		-4.0969e-06		-6.82817e-07		-4.5646e-06		-7.60767e-07
-39229.7	20.9439	20	-3.23372e-06		-5.38954e-07		-3.7195e-06		-6.19916e-07		-2.71354e-06		-6.78385e-07		-2.62134e-06		-4.36891e-07		-3.69338e-06		-6.15564e-07		-4.17948e-06		-6.9658e-07
-39084.7	20.942	19.9998	-2.90096e-06		-4.83493e-07		-3.37742e-06		-5.62903e-07		-2.41069e-06		-6.02671e-07		-2.29508e-06		-3.82514e-07		-3.34751e-06		-5.57918e-07		-3.76312e-06		-6.27187e-07
-38939.7	20.9545	19.9999	-1.2734e-06		-2.12233e-07		-1.49784e-06		-2.4964e-07		-7.21026e-07		-1.80257e-07		-6.41053e-07		-1.06842e-07		-1.76226e-06		-2.9371e-07		-2.24179e-06		-3.73631e-07
-38794.7	20.9606	19.9999	-9.93444e-07		-1.65574e-07		-1.36763e-06		-2.27939e-07		-4.92389e-07		-1.23097e-07		-4.73288e-07		-7.88813e-08		-1.62384e-06		-2.7064e-07		-2.05207e-06		-3.42011e-07
-38649.7	20.9409	20	-7.73564e-07		-1.28927e-07		-1.14993e-06		-1.91655e-07		-2.5797e-07		-6.44924e-08		-1.92324e-07		-3.2054e-08		-1.20147e-06		-2.00245e-07		-1.57108e-06		-2.61847e-07
-38504.8	20.9466	19.9998	-2.81797e-06		-4.69662e-07		-3.35627e-06		-5.59378e-07		-2.45137e-06		-6.12842e-07		-2.35109e-06		-3.91849e-07		-3.32891e-06		-5.54818e-07		-3.81638e-06		-6.36063e-07
-38359.8	20.9366	19.9999	-4.80723e-06		-8.01206e-07		-5.26075e-06		-8.76792e-07		-4.33281e-06		-1.0832e-06		-4.26907e-06		-7.11511e-07		-5.20312e-06		-8.67187e-07		-5.73543e-06		-9.55905e-07
-38214.8	20.9337	19.9998	-2.52175e-06		-4.20291e-07		-2.95802e-06		-4.93004e-07		-2.10947e-06		-5.27367e-07		-1.91277e-06		-3.18795e-07		-2.77451e-06		-4.62419e-07		-3.30455e-06		-5.50759e-07
[truncated: 5,658 more rows]

## Sheet: Fresh state paste
Mixture	Water amount (g)	Standard consistency (%)	Initial setting time (min)	Final setting time (min)	Temperature of paste (˚C)
[truncated: 12 more rows]
